# Supplementary material for: (1H-Benzimidazole-5-carb­oxy­lic acid-κN 3)(1H-benzimidazole-6-carb­oxy­lic acid-κN 3)silver(I) perchlorate
Source: Acta Crystallogr Sect E Struct Rep Online. 2011 Mar 26;67(Pt 4):m494–5. doi: 10.1107/S1600536811010427 (PMC3099977; doi:10.1107/S1600536811010427)
Supplement: Supplementary file 1 [file e-67-0m494-sup1.cif]

##############################################################################
###                                                                        ###
###        Electronic paper (Acta Crystallographica Section E)             ###
###                                                                        ###
##############################################################################
#                                                                            #
# This CIF contains the data in a paper accepted for publication in Acta     #
# Crystallographica Section E. It conforms to the requirements of Notes      #
# for Authors for Section E, and has been peer reviewed under the auspices   #
# of the IUCr Commission on Journals.                                        #
#                                                                            #
# Full details of the Crystallographic Information File format               #
# are given in the paper "The Crystallographic Information File (CIF):       #
# a New Standard Archive File for Crystallography" by S. R. Hall, F. H.      #
# Allen and I. D. Brown [Acta Cryst. (1991), A47, 655-685].                  #
#                                                                            #
# The current version of the core CIF dictionary is obtainable from          #
# ftp://ftp.iucr.org/pub/cif_core.dic. The current version number is 2.4.    #
#                                                                            #
# Software is freely available for graphical display of the structure(s) in  #
# this CIF.  For information consult the CIF home page http://www.iucr.org/  #
# cif/home.html                                                              #
#                                                                            #
# This file may be used for bona fide research purposes within the           #
# scientific community so long as proper attribution is given to the journal # 
# article from which it was obtained.                                        #
#                                                                            #
##############################################################################
                                             
data_I
_audit_creation_method     SHELXL-97
_chemical_name_systematic
;
(1<i>H</i>-Benzimidazole-5-carboxylic acid-\k<i>N</i>^3^)(1<i>H</i>-
benzimidazole-6-carboxylic acid-\k<i>N</i>^3^)silver(I) perchlorate
;
_chemical_name_common     ?
_chemical_formula_moiety     'C16 H12 Ag N4 O4 +, Cl O4 -'
_chemical_formula_sum     'C16 H12 Ag Cl N4 O8'
_chemical_formula_iupac     '[Ag (C8 H6 N2 O2)2] Cl O4'
_chemical_formula_weight     531.62
_chemical_melting_point     ?
_symmetry_cell_setting     triclinic
_symmetry_space_group_name_H-M     'P -1'
_symmetry_space_group_name_Hall     '-P 1'
loop_
    _symmetry_equiv_pos_as_xyz
    'x, y, z'
    '-x, -y, -z'
_cell_length_a     4.933(2)
_cell_length_b     13.330(5)
_cell_length_c     14.498(6)
_cell_angle_alpha     78.566(5)
_cell_angle_beta     89.111(5)
_cell_angle_gamma     82.554(5)
_cell_volume     926.5(6)
_cell_formula_units_Z     2
_cell_measurement_reflns_used     3317
_cell_measurement_theta_min     1.57
_cell_measurement_theta_max     25.18
_cell_measurement_temperature     296(2)
_exptl_crystal_description     prism
_exptl_crystal_colour     yellow
_exptl_crystal_size_max     0.26
_exptl_crystal_size_mid     0.24
_exptl_crystal_size_min     0.22
_exptl_crystal_density_diffrn     1.906
_exptl_crystal_density_meas     ?
_exptl_crystal_density_method     'not measured'
_exptl_crystal_F_000     528.0
_exptl_absorpt_coefficient_mu     1.288
_exptl_absorpt_correction_type     multi-scan
_exptl_absorpt_process_details     '(SADABS; Sheldrick, 1996)'
_exptl_absorpt_correction_T_min     0.746
_exptl_absorpt_correction_T_max     0.774
_exptl_special_details
;
;
_diffrn_ambient_temperature     296(2)
_diffrn_radiation_type     MoK\a
_diffrn_radiation_wavelength     0.71073
_diffrn_radiation_source     'fine-focus sealed tube'
_diffrn_radiation_monochromator     graphite
_diffrn_measurement_device_type     'Bruker SMART APEX CCD'
_diffrn_measurement_method     \w
_diffrn_detector_area_resol_mean     ?
_diffrn_reflns_number     4604
_diffrn_reflns_av_R_equivalents     0.0166
_diffrn_reflns_av_sigmaI/netI     0.0382
_diffrn_reflns_theta_min     1.57
_diffrn_reflns_theta_max     25.18
_diffrn_reflns_theta_full     25.18
_diffrn_measured_fraction_theta_max     0.979
_diffrn_measured_fraction_theta_full     0.979
_diffrn_reflns_limit_h_min     -5
_diffrn_reflns_limit_h_max     5
_diffrn_reflns_limit_k_min     -15
_diffrn_reflns_limit_k_max     13
_diffrn_reflns_limit_l_min     -16
_diffrn_reflns_limit_l_max     17
_diffrn_standards_number     0
_diffrn_standards_interval_count     ?
_diffrn_standards_interval_time     ?
_diffrn_standards_decay_%     ?
_refine_special_details
;
Refinement of <i>F</i>^2^ against ALL reflections. The weighted <i>R</i>-factor
<i>wR</i> and goodness of fit <i>S</i> are based on <i>F</i>^2^, conventional
<i>R</i>-factors <i>R</i> are based on <i>F</i>, with <i>F</i> set to zero for
negative <i>F</i>^2^. The threshold expression of <i>F</i>^2^ >
\s(<i>F</i>^2^) is used only for calculating <i>R</i>-factors(gt) <i>etc</i>.
and is not relevant to the choice of reflections for refinement.
<i>R</i>-factors based on <i>F</i>^2^ are statistically about twice as large
as those based on <i>F</i>, and <i>R</i>- factors based on ALL data will be
even larger.
;
_reflns_number_total     3247
_reflns_number_gt     2630
_reflns_threshold_expression     I>2sigma(I)
_refine_ls_structure_factor_coef     Fsqd
_refine_ls_matrix_type     full
_refine_ls_R_factor_all     0.0530
_refine_ls_R_factor_gt     0.0396
_refine_ls_wR_factor_gt     0.0953
_refine_ls_wR_factor_ref     0.1025
_refine_ls_goodness_of_fit_ref     1.040
_refine_ls_restrained_S_all     1.040
_refine_ls_number_reflns     3247
_refine_ls_number_parameters     273
_refine_ls_number_restraints     0
_refine_ls_hydrogen_treatment     constr
_refine_ls_weighting_scheme     calc
_refine_ls_weighting_details
         'calc w=1/[\s^2^(Fo^2^)+(0.0581P)^2^+0.3563P] where P=(Fo^2^+2Fc^2^)/3'
_atom_sites_solution_hydrogens     geom
_atom_sites_solution_primary     direct
_atom_sites_solution_secondary     difmap
_refine_ls_shift/su_max     0.001
_refine_ls_shift/su_mean     0.000
_refine_diff_density_max     0.617
_refine_diff_density_min     -0.703
_refine_ls_extinction_method     none
_refine_ls_extinction_coef     ?
loop_
    _atom_type_symbol
    _atom_type_description
    _atom_type_scat_dispersion_real
    _atom_type_scat_dispersion_imag
    _atom_type_scat_source
    'C' 'C' 0.0033 0.0016
                         'International Tables Vol C Tables 4.2.6.8 and 6.1.1.4'
    'H' 'H' 0.0000 0.0000
                         'International Tables Vol C Tables 4.2.6.8 and 6.1.1.4'
    'Ag' 'Ag' -0.8971 1.1015
                         'International Tables Vol C Tables 4.2.6.8 and 6.1.1.4'
    'Cl' 'Cl' 0.1484 0.1585
                         'International Tables Vol C Tables 4.2.6.8 and 6.1.1.4'
    'N' 'N' 0.0061 0.0033
                         'International Tables Vol C Tables 4.2.6.8 and 6.1.1.4'
    'O' 'O' 0.0106 0.0060
                         'International Tables Vol C Tables 4.2.6.8 and 6.1.1.4'
_computing_data_collection     'APEX2 (Bruker, 2004)'
_computing_cell_refinement     'SAINT (Bruker, 2004)'
_computing_data_reduction     'SAINT (Bruker, 2004)'
_computing_structure_solution     'SHELXS97 (Sheldrick, 2008)'
_computing_structure_refinement     'SHELXL97 (Sheldrick, 2008)'
_computing_molecular_graphics     'SHELXTL (Sheldrick, 2008)'
_computing_publication_material     'SHELXTL (Sheldrick, 2008)'
loop_
    _atom_site_type_symbol
    _atom_site_label
    _atom_site_fract_x
    _atom_site_fract_y
    _atom_site_fract_z
    _atom_site_U_iso_or_equiv
    _atom_site_adp_type
    _atom_site_calc_flag
    _atom_site_refinement_flags
    _atom_site_occupancy
    _atom_site_disorder_assembly
    _atom_site_disorder_group
    Ag Ag1 0.44123(8) 0.70811(3) 0.15898(2) 0.04721(15) Uani d . 1 . .
    C C1 0.6189(10) 0.4842(4) 0.1256(3) 0.0466(11) Uani d . 1 . .
    H H1 0.7430 0.5057 0.0793 0.056 Uiso calc R 1 . .
    C C2 0.3124(8) 0.4843(3) 0.2325(3) 0.0346(9) Uani d . 1 . .
    C C3 0.3830(9) 0.3825(3) 0.2238(3) 0.0408(10) Uani d . 1 . .
    C C4 0.2654(10) 0.3021(4) 0.2792(3) 0.0509(12) Uani d . 1 . .
    H H4 0.3152 0.2338 0.2738 0.061 Uiso calc R 1 . .
    C C5 0.0729(10) 0.3286(3) 0.3421(3) 0.0471(11) Uani d . 1 . .
    H H5 -0.0092 0.2766 0.3804 0.057 Uiso calc R 1 . .
    C C6 -0.0052(9) 0.4309(3) 0.3509(3) 0.0396(10) Uani d . 1 . .
    C C7 0.1163(9) 0.5103(3) 0.2959(3) 0.0391(10) Uani d . 1 . .
    H H7 0.0675 0.5786 0.3016 0.047 Uiso calc R 1 . .
    C C8 -0.2186(10) 0.4595(3) 0.4175(3) 0.0446(11) Uani d . 1 . .
    C C9 0.4393(10) 0.9464(4) 0.1285(3) 0.0456(11) Uani d . 1 . .
    H H9 0.3170 0.9604 0.0780 0.055 Uiso calc R 1 . .
    C C10 0.6828(9) 0.8675(3) 0.2492(3) 0.0371(10) Uani d . 1 . .
    C C11 0.7374(9) 0.9692(3) 0.2309(3) 0.0381(10) Uani d . 1 . .
    C C12 0.9185(9) 1.0038(3) 0.2866(3) 0.0421(10) Uani d . 1 . .
    H H12 0.9543 1.0719 0.2747 0.050 Uiso calc R 1 . .
    C C13 1.0426(9) 0.9313(3) 0.3608(3) 0.0390(10) Uani d . 1 . .
    C C14 0.9860(10) 0.8291(4) 0.3798(3) 0.0482(11) Uani d . 1 . .
    H H14 1.0709 0.7827 0.4308 0.058 Uiso calc R 1 . .
    C C15 0.8066(10) 0.7964(3) 0.3241(3) 0.0460(11) Uani d . 1 . .
    H H15 0.7694 0.7284 0.3364 0.055 Uiso calc R 1 . .
    C C16 1.2386(10) 0.9636(4) 0.4219(3) 0.0457(11) Uani d . 1 . .
    Cl Cl1 0.9204(2) 0.77011(9) 0.97296(8) 0.0448(3) Uani d . 1 . .
    N N1 0.4642(7) 0.5474(3) 0.1693(2) 0.0408(9) Uani d . 1 . .
    N N2 0.5791(8) 0.3854(3) 0.1548(3) 0.0493(10) Uani d . 1 . .
    H H2 0.6610 0.3333 0.1343 0.059 Uiso calc R 1 . .
    N N3 0.4956(8) 0.8550(3) 0.1829(2) 0.0415(9) Uani d . 1 . .
    N N4 0.5779(8) 1.0176(3) 0.1536(3) 0.0470(9) Uani d . 1 . .
    H H4A 0.5686 1.0815 0.1264 0.056 Uiso calc R 1 . .
    O O1 -0.3280(8) 0.3835(2) 0.4671(3) 0.0581(9) Uani d . 1 . .
    H H1A -0.4557 0.4062 0.4972 0.087 Uiso calc R 1 . .
    O O2 -0.2846(7) 0.5503(2) 0.4241(2) 0.0608(10) Uani d . 1 . .
    O O3 1.3333(8) 0.8956(3) 0.4925(3) 0.0672(10) Uani d . 1 . .
    H H3 1.4522 0.9178 0.5187 0.101 Uiso calc R 1 . .
    O O4 1.3026(8) 1.0534(3) 0.4028(2) 0.0630(10) Uani d . 1 . .
    O O5 1.0476(7) 0.7959(3) 0.8839(2) 0.0603(9) Uani d . 1 . .
    O O6 0.6290(6) 0.7811(3) 0.9620(2) 0.0577(9) Uani d . 1 . .
    O O7 1.0171(10) 0.6657(4) 1.0117(4) 0.1079(18) Uani d . 1 . .
    O O8 0.9910(9) 0.8361(5) 1.0309(4) 0.117(2) Uani d . 1 . .
loop_
    _atom_site_aniso_label
    _atom_site_aniso_U_11
    _atom_site_aniso_U_22
    _atom_site_aniso_U_33
    _atom_site_aniso_U_12
    _atom_site_aniso_U_13
    _atom_site_aniso_U_23
    Ag1 0.0531(3) 0.0393(2) 0.0526(2) -0.01424(16) 0.00379(16) -0.01219(16)
    C1 0.042(3) 0.052(3) 0.049(3) -0.009(2) 0.008(2) -0.013(2)
    C2 0.031(2) 0.035(2) 0.038(2) -0.0045(17) -0.0032(17) -0.0080(18)
    C3 0.043(3) 0.039(2) 0.043(2) -0.005(2) 0.0001(19) -0.014(2)
    C4 0.060(3) 0.033(2) 0.060(3) -0.004(2) 0.006(2) -0.013(2)
    C5 0.056(3) 0.035(2) 0.050(3) -0.013(2) 0.006(2) -0.005(2)
    C6 0.039(3) 0.038(2) 0.040(2) -0.0033(19) -0.0002(19) -0.0044(19)
    C7 0.041(3) 0.031(2) 0.046(2) -0.0022(19) 0.0006(19) -0.0109(19)
    C8 0.047(3) 0.038(3) 0.047(3) -0.008(2) 0.005(2) -0.002(2)
    C9 0.048(3) 0.048(3) 0.042(2) -0.006(2) -0.003(2) -0.013(2)
    C10 0.038(3) 0.037(2) 0.037(2) -0.0034(19) 0.0048(18) -0.0102(18)
    C11 0.041(3) 0.035(2) 0.038(2) -0.0028(19) -0.0024(19) -0.0081(18)
    C12 0.047(3) 0.034(2) 0.045(3) -0.005(2) -0.003(2) -0.007(2)
    C13 0.035(2) 0.041(2) 0.040(2) -0.0063(19) 0.0032(18) -0.0078(19)
    C14 0.057(3) 0.043(3) 0.040(3) -0.001(2) -0.004(2) -0.001(2)
    C15 0.057(3) 0.032(2) 0.049(3) -0.008(2) -0.001(2) -0.006(2)
    C16 0.048(3) 0.051(3) 0.038(2) -0.002(2) 0.000(2) -0.010(2)
    Cl1 0.0334(6) 0.0542(7) 0.0455(6) -0.0021(5) -0.0026(5) -0.0084(5)
    N1 0.041(2) 0.038(2) 0.044(2) -0.0047(17) 0.0058(16) -0.0087(17)
    N2 0.055(3) 0.040(2) 0.056(2) -0.0027(18) 0.0131(19) -0.0196(18)
    N3 0.046(2) 0.037(2) 0.043(2) -0.0096(17) 0.0016(16) -0.0109(17)
    N4 0.058(3) 0.033(2) 0.047(2) -0.0052(18) -0.0090(18) -0.0014(17)
    O1 0.059(2) 0.0433(19) 0.068(2) -0.0067(16) 0.0241(17) -0.0017(16)
    O2 0.071(3) 0.0371(19) 0.071(2) -0.0037(17) 0.0301(19) -0.0084(16)
    O3 0.079(3) 0.066(2) 0.054(2) -0.016(2) -0.0255(19) -0.0008(19)
    O4 0.072(3) 0.054(2) 0.064(2) -0.0176(19) -0.0196(18) -0.0074(18)
    O5 0.060(2) 0.067(2) 0.052(2) -0.0115(19) 0.0080(16) -0.0069(17)
    O6 0.0317(18) 0.064(2) 0.075(2) -0.0046(16) -0.0046(15) -0.0080(18)
    O7 0.077(3) 0.087(3) 0.125(4) 0.011(3) 0.004(3) 0.051(3)
    O8 0.060(3) 0.199(6) 0.128(4) -0.023(3) 0.010(3) -0.120(4)
_geom_special_details
;
All e.s.d.'s (except the e.s.d. in the dihedral angle between two l.s. planes)
are estimated using the full covariance matrix. The cell e.s.d.'s are taken
into account individually in the estimation of e.s.d.'s in distances, angles
and torsion angles; correlations between e.s.d.'s in cell parameters are only
used when they are defined by crystal symmetry. An approximate (isotropic)
treatment of cell e.s.d.'s is used for estimating e.s.d.'s involving l.s.
planes.
;
loop_
    _geom_bond_atom_site_label_1
    _geom_bond_atom_site_label_2
    _geom_bond_site_symmetry_2
    _geom_bond_distance
    _geom_bond_publ_flag
    Ag1 N1 . 2.106(4) ?
    Ag1 N3 . 2.106(4) ?
    C1 N1 . 1.313(6) ?
    C1 N2 . 1.340(6) ?
    C1 H1 . 0.9300 ?
    C2 C7 . 1.383(6) ?
    C2 C3 . 1.387(6) ?
    C2 N1 . 1.394(5) ?
    C3 N2 . 1.379(6) ?
    C3 C4 . 1.392(6) ?
    C4 C5 . 1.368(7) ?
    C4 H4 . 0.9300 ?
    C5 C6 . 1.399(6) ?
    C5 H5 . 0.9300 ?
    C6 C7 . 1.390(6) ?
    C6 C8 . 1.482(6) ?
    C7 H7 . 0.9300 ?
    C8 O2 . 1.234(5) ?
    C8 O1 . 1.294(5) ?
    C9 N3 . 1.312(6) ?
    C9 N4 . 1.348(6) ?
    C9 H9 . 0.9300 ?
    C10 C15 . 1.383(6) ?
    C10 C11 . 1.390(6) ?
    C10 N3 . 1.391(5) ?
    C11 N4 . 1.379(5) ?
    C11 C12 . 1.393(6) ?
    C12 C13 . 1.386(6) ?
    C12 H12 . 0.9300 ?
    C13 C14 . 1.399(6) ?
    C13 C16 . 1.480(6) ?
    C14 C15 . 1.373(6) ?
    C14 H14 . 0.9300 ?
    C15 H15 . 0.9300 ?
    C16 O4 . 1.255(6) ?
    C16 O3 . 1.275(5) ?
    Cl1 O8 . 1.408(4) ?
    Cl1 O7 . 1.416(4) ?
    Cl1 O5 . 1.426(4) ?
    Cl1 O6 . 1.434(3) ?
    N2 H2 . 0.8600 ?
    N4 H4A . 0.8600 ?
    O1 H1A . 0.8200 ?
    O3 H3 . 0.8200 ?
loop_
    _geom_angle_atom_site_label_1
    _geom_angle_atom_site_label_2
    _geom_angle_atom_site_label_3
    _geom_angle_site_symmetry_1
    _geom_angle_site_symmetry_3
    _geom_angle
    _geom_angle_publ_flag
    N1 Ag1 N3 . . 163.21(14) ?
    N1 C1 N2 . . 112.9(4) ?
    N1 C1 H1 . . 123.6 ?
    N2 C1 H1 . . 123.6 ?
    C7 C2 C3 . . 121.0(4) ?
    C7 C2 N1 . . 129.7(4) ?
    C3 C2 N1 . . 109.3(4) ?
    N2 C3 C2 . . 105.3(4) ?
    N2 C3 C4 . . 132.8(4) ?
    C2 C3 C4 . . 122.0(4) ?
    C5 C4 C3 . . 116.6(4) ?
    C5 C4 H4 . . 121.7 ?
    C3 C4 H4 . . 121.7 ?
    C4 C5 C6 . . 122.4(4) ?
    C4 C5 H5 . . 118.8 ?
    C6 C5 H5 . . 118.8 ?
    C7 C6 C5 . . 120.4(4) ?
    C7 C6 C8 . . 117.4(4) ?
    C5 C6 C8 . . 122.3(4) ?
    C2 C7 C6 . . 117.7(4) ?
    C2 C7 H7 . . 121.2 ?
    C6 C7 H7 . . 121.2 ?
    O2 C8 O1 . . 123.2(4) ?
    O2 C8 C6 . . 121.2(4) ?
    O1 C8 C6 . . 115.6(4) ?
    N3 C9 N4 . . 112.7(4) ?
    N3 C9 H9 . . 123.7 ?
    N4 C9 H9 . . 123.7 ?
    C15 C10 C11 . . 121.0(4) ?
    C15 C10 N3 . . 129.7(4) ?
    C11 C10 N3 . . 109.2(4) ?
    N4 C11 C10 . . 105.4(4) ?
    N4 C11 C12 . . 133.0(4) ?
    C10 C11 C12 . . 121.7(4) ?
    C13 C12 C11 . . 116.5(4) ?
    C13 C12 H12 . . 121.7 ?
    C11 C12 H12 . . 121.7 ?
    C12 C13 C14 . . 121.9(4) ?
    C12 C13 C16 . . 118.8(4) ?
    C14 C13 C16 . . 119.3(4) ?
    C15 C14 C13 . . 120.8(4) ?
    C15 C14 H14 . . 119.6 ?
    C13 C14 H14 . . 119.6 ?
    C14 C15 C10 . . 118.1(4) ?
    C14 C15 H15 . . 121.0 ?
    C10 C15 H15 . . 121.0 ?
    O4 C16 O3 . . 123.8(4) ?
    O4 C16 C13 . . 120.1(4) ?
    O3 C16 C13 . . 116.1(4) ?
    O8 Cl1 O7 . . 111.1(4) ?
    O8 Cl1 O5 . . 108.7(3) ?
    O7 Cl1 O5 . . 107.5(3) ?
    O8 Cl1 O6 . . 109.9(2) ?
    O7 Cl1 O6 . . 109.1(3) ?
    O5 Cl1 O6 . . 110.6(2) ?
    C1 N1 C2 . . 105.0(4) ?
    C1 N1 Ag1 . . 131.1(3) ?
    C2 N1 Ag1 . . 123.9(3) ?
    C1 N2 C3 . . 107.5(4) ?
    C1 N2 H2 . . 126.2 ?
    C3 N2 H2 . . 126.2 ?
    C9 N3 C10 . . 105.3(4) ?
    C9 N3 Ag1 . . 130.1(3) ?
    C10 N3 Ag1 . . 121.7(3) ?
    C9 N4 C11 . . 107.4(4) ?
    C9 N4 H4A . . 126.3 ?
    C11 N4 H4A . . 126.3 ?
    C8 O1 H1A . . 109.5 ?
    C16 O3 H3 . . 109.5 ?
loop_
    _geom_hbond_atom_site_label_D
    _geom_hbond_atom_site_label_H
    _geom_hbond_atom_site_label_A
    _geom_hbond_site_symmetry_A
    _geom_hbond_distance_DH
    _geom_hbond_distance_HA
    _geom_hbond_distance_DA
    _geom_hbond_angle_DHA
    O1 H1A O2 2_466 0.82 1.82 2.634(5) 173
    N2 H2 O5 2_766 0.86 2.15 2.983(6) 163
    O3 H3 O4 2_876 0.82 1.80 2.608(6) 168
    N4 H4A O6 2_676 0.86 2.14 2.935(6) 153
    C14 H14 O3 . 0.93 2.41 2.729(6) 100
    C14 H14 O1 2_666 0.93 2.60 3.491(6) 162
    C15 H15 O2 1_655 0.93 2.51 3.398(5) 161
data_global
_journal_date_recd_electronic     2011-03-08
_journal_date_accepted     2011-03-20
_journal_name_full     'Acta Crystallographica, Section E'
_journal_year     2011
_journal_volume     67
_journal_issue      4
_journal_page_first     m494
_journal_page_last     m495
_journal_paper_category     QM
_journal_coeditor_code     ZL2355
_publ_contact_author_name     'Hong,Deng'
_publ_contact_author_address
;
School of Chemistry and Environment
South China Nomal University
Guangzhou 510006
People's Republic of China
;
_publ_contact_author_email     dh@scnu.edu.cn
_publ_contact_author_fax     '86 20 33381880'
_publ_contact_author_phone     '86 20 33381880'
_publ_section_title
;
(1<i>H</i>-Benzimidazole-5-carboxylic
acid-\k<i>N</i>^3^)(1<i>H</i>-benzimidazole-6-carboxylic
acid-\k<i>N</i>^3^)silver(I) perchlorate
;
loop_
    _publ_author_name
    _publ_author_footnote
    _publ_author_address
    'Li Ma' .
;
School of Chemistry and Environment
South China Nomal University
Guangzhou 510006
People's Republic of China
;
    'Yu-Hua Huang' .
;
School of Chemistry and Environment
South China Nomal University
Guangzhou 510006
People's Republic of China
;
    'Jian-Feng Xu' .
;
School of Chemistry and Environment
South China Nomal University
Guangzhou 510006
People's Republic of China
;
    'Hong Deng' .
;
School of Chemistry and Environment
South China Nomal University
Guangzhou 510006
People's Republic of China
;
_iucr_refine_instructions_details
;
TITL 111 in P-1
CELL  0.71073    4.9330   13.3300   14.4980    78.566    89.111    82.554
ZERR 1           0.0020    0.0050    0.0060     0.005     0.005     0.005
LATT 1
SFAC C  H  Ag Cl N  O
UNIT 34  1  2  1  1  6
OMIT -3 50.4
L.S. 5
ACTA
BOND $H
FMAP 2
PLAN 20
HTAB
SIZE 0.26 0.22 0.24
WGHT   0.058100   0.000000
FVAR 0.493620
TEMP     0
MOLE 1
Ag1    3   0.441228   0.708111   0.158978  11.000000   0.053120 =
           0.039290   0.052640  -0.012190   0.003790  -0.014240
C1     1   0.618913   0.484190   0.125608  11.000000   0.041660 =
           0.051560   0.048590  -0.013240   0.007980  -0.009030
AFIX 43
H1     2   0.742988   0.505725   0.079257  11.000000  -1.200000
AFIX 0
C2     1   0.312437   0.484326   0.232530  11.000000   0.031060 =
           0.035130   0.038240  -0.007990  -0.003150  -0.004530
C3     1   0.383031   0.382512   0.223818  11.000000   0.042840 =
           0.039290   0.042500  -0.013910   0.000060  -0.004540
C4     1   0.265418   0.302054   0.279233  11.000000   0.059700 =
           0.033430   0.060250  -0.012710   0.006220  -0.004320
AFIX 43
H4     2   0.315222   0.233769   0.273808  11.000000  -1.200000
AFIX 0
C5     1   0.072863   0.328551   0.342072  11.000000   0.056330 =
           0.034970   0.050290  -0.004870   0.006400  -0.013200
AFIX 43
H5     2  -0.009238   0.276604   0.380354  11.000000  -1.200000
AFIX 0
C6     1  -0.005175   0.430889   0.350897  11.000000   0.038930 =
           0.038490   0.039600  -0.004370  -0.000220  -0.003320
C7     1   0.116321   0.510344   0.295939  11.000000   0.040900 =
           0.031210   0.045820  -0.010900   0.000570  -0.002250
AFIX 43
H7     2   0.067492   0.578608   0.301592  11.000000  -1.200000
AFIX 0
C8     1  -0.218647   0.459486   0.417520  11.000000   0.046690 =
           0.037850   0.047260  -0.002310   0.004650  -0.007860
C9     1   0.439307   0.946351   0.128463  11.000000   0.047880 =
           0.048330   0.042430  -0.013390  -0.002700  -0.005990
AFIX 43
H9     2   0.317006   0.960396   0.077976  11.000000  -1.200000
AFIX 0
C10    1   0.682843   0.867466   0.249184  11.000000   0.038300 =
           0.036600   0.036970  -0.010210   0.004820  -0.003400
C11    1   0.737379   0.969249   0.230907  11.000000   0.041160 =
           0.035300   0.037840  -0.008120  -0.002370  -0.002840
C12    1   0.918487   1.003764   0.286643  11.000000   0.046760 =
           0.034320   0.044710  -0.006620  -0.002610  -0.005050
AFIX 43
H12    2   0.954282   1.071923   0.274715  11.000000  -1.200000
AFIX 0
C13    1   1.042581   0.931255   0.360802  11.000000   0.035370 =
           0.041450   0.040370  -0.007810   0.003240  -0.006260
C14    1   0.985990   0.829051   0.379791  11.000000   0.056800 =
           0.043180   0.040360  -0.000850  -0.004010  -0.001260
AFIX 43
H14    2   1.070905   0.782672   0.430750  11.000000  -1.200000
AFIX 0
C15    1   0.806584   0.796357   0.324111  11.000000   0.056970 =
           0.031640   0.049260  -0.006110  -0.001420  -0.008210
AFIX 43
H15    2   0.769369   0.728368   0.336429  11.000000  -1.200000
AFIX 0
C16    1   1.238564   0.963561   0.421865  11.000000   0.047660 =
           0.051070   0.037960  -0.010290  -0.000480  -0.002290
Cl1    4   0.920409   0.770109   0.972964  11.000000   0.033380 =
           0.054180   0.045480  -0.008430  -0.002550  -0.002070
N1     5   0.464174   0.547396   0.169343  11.000000   0.041020 =
           0.037880   0.043650  -0.008720   0.005820  -0.004730
N2     5   0.579148   0.385397   0.154820  11.000000   0.055230 =
           0.040080   0.055520  -0.019570   0.013120  -0.002740
AFIX 43
H2     2   0.660984   0.333288   0.134291  11.000000  -1.200000
AFIX 0
N3     5   0.495595   0.855013   0.182924  11.000000   0.046460 =
           0.037240   0.043210  -0.010880   0.001580  -0.009630
N4     5   0.577892   1.017624   0.153596  11.000000   0.057770 =
           0.033240   0.047250  -0.001390  -0.009040  -0.005160
AFIX 43
H4A    2   0.568560   1.081494   0.126422  11.000000  -1.200000
AFIX 0
O1     6  -0.328044   0.383498   0.467119  11.000000   0.058930 =
           0.043290   0.067520  -0.001680   0.024120  -0.006700
AFIX 147
H1A    2  -0.455659   0.406161   0.497215  11.000000  -1.500000
AFIX 0
O2     6  -0.284624   0.550293   0.424127  11.000000   0.071200 =
           0.037050   0.071240  -0.008450   0.030130  -0.003690
O3     6   1.333263   0.895612   0.492489  11.000000   0.079450 =
           0.066060   0.054020  -0.000790  -0.025500  -0.016180
AFIX 147
H3     2   1.452243   0.917773   0.518690  11.000000  -1.500000
AFIX 0
O4     6   1.302605   1.053446   0.402790  11.000000   0.072180 =
           0.054220   0.063920  -0.007390  -0.019580  -0.017600
O5     6   1.047591   0.795941   0.883885  11.000000   0.060290 =
           0.067030   0.052250  -0.006930   0.008040  -0.011490
O6     6   0.628991   0.781054   0.962019  11.000000   0.031700 =
           0.063600   0.075280  -0.007990  -0.004560  -0.004640
O7     6   1.017060   0.665733   1.011743  11.000000   0.076540 =
           0.086760   0.124610   0.051090   0.004470   0.011230
O8     6   0.991020   0.836136   1.030924  11.000000   0.060480 =
           0.199380   0.128400  -0.120500   0.010450  -0.022780
HKLF 4
END
HKLF 4
REM  111 in P-1
REM R1=  0.0396 for   2630 Fo > 4sig(Fo)  and  0.0530 for all   3247 data
REM    273 parameters refined using      0 restraints
;
