# Supplementary material for: (1H-Benzimidazole-5-carb­oxy­lic acid-κN 3)(1H-benzimidazole-6-carb­oxy­lic acid-κN 3)silver(I) perchlorate
Source: Acta Crystallogr Sect E Struct Rep Online. 2011 Mar 26;67(Pt 4):m494–5. doi: 10.1107/S1600536811010427 (PMC3099977; doi:10.1107/S1600536811010427)
Supplement: Supplementary file 2 [file e-67-0m494-Isup2.hkl]

# 
# h,k,l, Fc-squared, Fo-squared, sigma(Fo-squared) and status flag 
# 
data_I
_shelx_title ' 111 in P-1' 
_shelx_refln_list_code          4 
_shelx_F_calc_maximum      198.62 
_exptl_crystal_F_000       371.00 
_reflns_d_resolution_high  0.8352 
 
loop_ 
 _symmetry_equiv_pos_as_xyz 
 'x, y, z' 
 '-x, -y, -z' 
 
_cell_length_a     4.9330 
_cell_length_b    13.3300 
_cell_length_c    14.4980 
_cell_angle_alpha  78.566 
_cell_angle_beta   89.111 
_cell_angle_gamma  82.554 
 
_shelx_F_squared_multiplier     1.000 
 
loop_ 
 _refln_index_h 
 _refln_index_k 
 _refln_index_l 
 _refln_F_squared_calc 
 _refln_F_squared_meas 
 _refln_F_squared_sigma 
 _refln_observed_status 
   1   0   0     3436.99     3600.94     61.52 o 
   2   0   0     5783.90     5965.18    104.32 o 
   3   0   0      531.58      605.42     25.69 o 
   4   0   0       49.40       34.97     13.17 o 
   5   0   0        0.43      -16.66     13.05 o 
  -5   1   0      242.85      310.55     29.59 o 
  -4   1   0     1519.29     1766.20     55.20 o 
  -3   1   0      611.68      610.18     26.64 o 
  -2   1   0     2281.10     2150.99     47.69 o 
  -1   1   0     1137.40     1156.85     22.24 o 
   0   1   0      186.71      211.56      5.62 o 
   1   1   0      538.59      510.95     12.89 o 
   2   1   0     3544.11     3610.22     66.94 o 
   3   1   0     1494.93     1634.50     43.17 o 
   4   1   0     1061.14     1249.55     42.56 o 
   5   1   0      131.79      164.61     22.70 o 
  -5   2   0       11.55       10.10     17.52 o 
  -4   2   0       54.40       58.48     15.84 o 
  -3   2   0      862.65      797.49     31.85 o 
  -2   2   0     7734.30     7904.20    137.32 o 
  -1   2   0      565.84      512.94     30.62 o 
   0   2   0      908.13      964.86     15.80 o 
   1   2   0      732.04      724.47     11.38 o 
   2   2   0     1932.13     2103.39     42.35 o 
   3   2   0       41.13       41.29      8.66 o 
   4   2   0      280.26      272.63     20.40 o 
  -5   3   0       54.13       31.27     17.85 o 
  -4   3   0      186.92      201.34     23.35 o 
  -3   3   0      208.09      235.98     20.23 o 
  -2   3   0       66.61       75.89      7.13 o 
  -1   3   0     5835.21     5263.10     64.29 o 
   0   3   0      835.45      806.57     12.83 o 
   1   3   0     1752.72     1827.68     36.53 o 
   2   3   0     2577.18     2567.71     35.05 o 
   3   3   0      228.46      235.12     11.10 o 
   4   3   0      449.38      473.38     20.38 o 
   5   3   0        0.17       13.34     16.05 o 
  -5   4   0      173.91      143.39     26.76 o 
  -4   4   0       80.74       62.50     17.93 o 
  -3   4   0     2243.88     2255.85     61.81 o 
  -2   4   0     1587.50     1455.04     30.23 o 
  -1   4   0     1236.68     1091.20     20.18 o 
   0   4   0     4829.10     4770.94    121.73 o 
   1   4   0      673.38      666.29     19.86 o 
   2   4   0      724.60      759.97     14.38 o 
   3   4   0      584.29      582.88     18.06 o 
   4   4   0      665.80      746.48     32.01 o 
  -5   5   0       11.54       -8.74     17.32 o 
  -4   5   0      119.93      176.72     24.34 o 
  -3   5   0       26.88       23.87      7.95 o 
  -2   5   0       70.89       90.15     18.22 o 
  -1   5   0     4746.72     4227.35     55.98 o 
   0   5   0     1074.19     1062.75     17.93 o 
   1   5   0     4015.21     3725.78     69.28 o 
   2   5   0      669.88      673.71     23.19 o 
   3   5   0     1254.26     1241.26     36.16 o 
   4   5   0      629.88      674.21     30.45 o 
  -5   6   0       67.77       18.63     20.89 o 
  -4   6   0      194.79      174.67     25.03 o 
  -3   6   0      811.53      801.15     24.98 o 
  -2   6   0      207.77      212.92     12.40 o 
  -1   6   0      744.64      739.57     28.69 o 
   0   6   0      103.95      139.61     20.89 o 
   1   6   0      243.60      235.49     14.94 o 
   2   6   0      987.88      948.52     29.30 o 
   3   6   0     1896.88     1935.86     48.80 o 
   4   6   0     1013.98     1053.58     37.76 o 
  -4   7   0      335.56      340.18     32.75 o 
  -3   7   0     1186.31     1130.60     32.93 o 
  -2   7   0      310.68      262.38     15.39 o 
  -1   7   0     2544.55     2364.44     38.44 o 
   0   7   0      677.48      727.35     16.13 o 
   1   7   0     4286.73     4161.88     80.68 o 
   2   7   0     1296.70     1375.83     38.17 o 
   3   7   0        0.84        6.89      9.36 o 
   4   7   0        5.58       -4.31     11.29 o 
  -4   8   0       20.57       18.92     18.55 o 
  -3   8   0      351.43      304.35     35.50 o 
  -2   8   0        6.56        0.10      8.72 o 
  -1   8   0      155.54      154.58     10.74 o 
   0   8   0      539.85      522.19     14.63 o 
   1   8   0      640.91      619.50     24.91 o 
   2   8   0     1493.51     1450.73     41.20 o 
   3   8   0     1825.94     1828.54     50.52 o 
   4   8   0     1161.00     1171.24     42.89 o 
  -4   9   0        0.19        9.72     12.15 o 
  -3   9   0      295.55      282.61     33.51 o 
  -2   9   0      322.43      285.63     16.34 o 
  -1   9   0     2007.89     1938.44     36.50 o 
   0   9   0      294.61      339.21     13.37 o 
   1   9   0     1232.74     1162.34     36.65 o 
   2   9   0       10.47       11.41     10.88 o 
   3   9   0      168.15      191.25     19.78 o 
   4   9   0        1.87        8.99     14.82 o 
  -4  10   0       28.45       25.46     13.96 o 
  -3  10   0       81.54       85.36     16.07 o 
  -2  10   0       72.32      100.01     33.92 o 
  -1  10   0       37.22       63.66     19.47 o 
   0  10   0      754.95      770.28     31.35 o 
   1  10   0     2071.52     2131.50     54.95 o 
   2  10   0      539.07      532.70     27.50 o 
   3  10   0      761.97      715.29     32.96 o 
   4  10   0       18.46       -9.48     14.77 o 
  -3  11   0      360.46      333.95     23.38 o 
  -2  11   0      203.84      212.58     47.93 o 
  -1  11   0      409.37      424.09     18.69 o 
   0  11   0       24.02       39.93     13.63 o 
   1  11   0       10.66       -3.13      7.50 o 
   2  11   0      248.51      295.12     24.05 o 
   3  11   0      513.49      498.31     30.37 o 
   4  11   0      159.44      109.58     21.63 o 
  -3  12   0        5.21        1.83     17.07 o 
  -2  12   0        5.18       26.54     18.02 o 
  -1  12   0      782.07      723.33     36.20 o 
   0  12   0     1342.85     1483.80     49.25 o 
   1  12   0     1989.86     1821.65     53.56 o 
   2  12   0       36.70       40.75     16.70 o 
   3  12   0      191.69      188.00     24.21 o 
   4  12   0        4.56        0.37     18.47 o 
  -2  13   0        1.65       23.06     16.83 o 
  -1  13   0       39.53       48.22     17.57 o 
   0  13   0      288.18      293.52     27.62 o 
   1  13   0       84.27       92.50     18.76 o 
   2  13   0      373.13      350.33     20.17 o 
   3  13   0      421.00      348.31     29.43 o 
  -1  14   0       96.60       80.81     20.44 o 
   0  14   0      240.89      340.35     30.12 o 
   1  14   0       61.36       32.75     18.84 o 
   2  14   0       36.14       15.06     17.44 o 
   3  14   0        7.31       -2.63     13.63 o 
   0  15   0      137.56      149.02     23.84 o 
   1  15   0      177.49      199.70     26.51 o 
   2  15   0      188.74      213.70     26.22 o 
  -2 -15   1       92.96       76.17     21.59 o 
  -1 -15   1       19.18       10.14     17.57 o 
   0 -15   1      242.09      322.21     30.70 o 
  -3 -14   1       70.85       69.52     21.46 o 
  -2 -14   1      327.49      329.18     30.21 o 
  -1 -14   1        2.01       19.70     15.64 o 
   0 -14   1       70.27       84.67     20.73 o 
   1 -14   1       13.77        7.22     15.72 o 
  -3 -13   1      154.82      142.78     24.30 o 
  -2 -13   1      598.31      623.65     34.93 o 
  -1 -13   1      796.10      739.26     35.83 o 
   0 -13   1      887.58      914.21     40.83 o 
   1 -13   1      263.89      338.83     30.21 o 
   2 -13   1      139.03      168.76     25.73 o 
  -4 -12   1      440.43      368.01     31.77 o 
  -3 -12   1      120.35      174.30     23.84 o 
  -2 -12   1      154.74      132.31     20.07 o 
  -1 -12   1      153.17      149.63     19.95 o 
   0 -12   1      189.47      191.82     22.41 o 
   1 -12   1      110.28       83.31     18.30 o 
   2 -12   1      482.75      484.36     23.89 o 
   3 -12   1       30.78       23.10     33.08 o 
  -4 -11   1      326.09      318.06     29.67 o 
  -3 -11   1      596.34      602.26     32.42 o 
  -2 -11   1      634.88      668.99     32.54 o 
  -1 -11   1        1.90       10.55     11.33 o 
   0 -11   1      579.38      653.73     31.07 o 
   1 -11   1       40.03       51.92     23.21 o 
   2 -11   1        8.41        6.70     10.21 o 
   3 -11   1       21.21       24.42     12.76 o 
  -4 -10   1       21.77      -13.38     14.90 o 
  -3 -10   1      116.90      129.60     19.25 o 
  -2 -10   1      206.44      179.76     20.73 o 
  -1 -10   1      127.49      194.57     19.49 o 
   0 -10   1      843.04      833.28     32.46 o 
   1 -10   1      174.26      157.30     13.07 o 
   2 -10   1      830.17      837.41     26.90 o 
   3 -10   1        1.07       -6.21     10.74 o 
  -4  -9   1       61.03       56.14     18.18 o 
  -3  -9   1      361.51      416.11     26.39 o 
  -2  -9   1      694.76      615.81     28.40 o 
  -1  -9   1      703.94      639.36     27.78 o 
   0  -9   1      232.18      227.92     17.48 o 
   1  -9   1      801.80      836.12     22.89 o 
   2  -9   1       22.07       26.91      9.42 o 
   3  -9   1      229.99      230.38     18.21 o 
   4  -9   1      140.91      117.56     17.64 o 
  -5  -8   1       18.35        7.31     19.04 o 
  -4  -8   1        1.84       -8.58     13.42 o 
  -3  -8   1      313.77      373.71     24.13 o 
  -2  -8   1      565.97      509.84     24.62 o 
  -1  -8   1     2231.43     2103.55     51.59 o 
   0  -8   1     1260.91     1295.38     24.56 o 
   1  -8   1     1241.48     1258.55     27.21 o 
   2  -8   1      659.88      686.01     22.53 o 
   3  -8   1        1.11       12.51      9.23 o 
   4  -8   1       25.15       25.71     12.87 o 
  -5  -7   1      213.34      191.78     26.51 o 
  -4  -7   1      304.33      308.33     24.34 o 
  -3  -7   1      824.61      900.46     33.08 o 
  -2  -7   1     1473.60     1526.20     42.23 o 
  -1  -7   1       37.29       78.96     11.57 o 
   0  -7   1      211.49      223.68     19.84 o 
   1  -7   1     1708.44     1509.54     28.78 o 
   2  -7   1      423.87      391.42     16.45 o 
   3  -7   1      881.27      915.02     44.32 o 
   4  -7   1      178.33      132.44     24.30 o 
  -5  -6   1       47.01       53.93     19.99 o 
  -4  -6   1       70.40       49.21     14.57 o 
  -3  -6   1      964.28      956.07     32.75 o 
  -2  -6   1     4320.79     4362.69     85.12 o 
  -1  -6   1     9559.46     9629.53    162.40 o 
   0  -6   1     5962.67     6305.82     76.39 o 
   1  -6   1     1759.44     1758.16     30.41 o 
   2  -6   1      354.20      355.77     14.95 o 
   3  -6   1      442.89      431.49     19.12 o 
   4  -6   1        0.07       -8.13     14.28 o 
   5  -6   1      115.46      128.37     26.72 o 
  -5  -5   1      702.55      807.75     40.79 o 
  -4  -5   1        7.82        5.21     11.41 o 
  -3  -5   1      274.12      259.87     18.59 o 
  -2  -5   1      901.13      968.34     29.22 o 
  -1  -5   1      228.77      168.10     12.23 o 
   0  -5   1      434.44      482.45     23.13 o 
   1  -5   1     6284.90     5775.46     72.92 o 
   2  -5   1        1.50        2.38      7.86 o 
   3  -5   1     2232.36     2183.39     49.86 o 
   4  -5   1       89.70       60.21     18.80 o 
   5  -5   1       79.89       85.24     25.24 o 
  -5  -4   1        1.41        2.91     16.87 o 
  -4  -4   1      803.35      808.16     33.82 o 
  -3  -4   1     2809.20     2858.87     41.78 o 
  -2  -4   1     3259.39     3190.24     45.43 o 
  -1  -4   1     2346.65     2043.30     42.93 o 
   0  -4   1      121.77      127.34      7.67 o 
   1  -4   1      284.31      289.06     13.79 o 
   2  -4   1      285.40      279.38     11.89 o 
   3  -4   1      453.34      428.66     17.53 o 
   4  -4   1        1.28       -5.87     12.19 o 
   5  -4   1      254.00      218.25     30.57 o 
  -5  -3   1      448.90      500.69     33.57 o 
  -4  -3   1        0.12      -16.19     10.79 o 
  -3  -3   1       16.64       20.99      6.01 o 
  -2  -3   1      550.16      509.43     19.41 o 
  -1  -3   1     3100.01     2900.63     54.30 o 
   0  -3   1     1895.23     1892.61     54.87 o 
   1  -3   1     7736.64     7153.43    169.13 o 
   2  -3   1     1314.54     1309.32     28.15 o 
   3  -3   1     1092.32     1136.48     40.10 o 
   4  -3   1        1.12      -17.05     11.37 o 
   5  -3   1       56.31       52.94     19.70 o 
  -4  -2   1      387.65      425.71     24.13 o 
  -3  -2   1     4749.56     5397.22     99.32 o 
  -2  -2   1     1272.34     1364.42     30.57 o 
  -1  -2   1     6313.83     6158.83     70.38 o 
   0  -2   1    21627.60    24312.36    264.08 o 
   1  -2   1       30.12       34.72      5.13 o 
   2  -2   1     2383.39     2531.39     28.75 o 
   3  -2   1      453.48      412.99     23.89 o 
   4  -2   1      421.19      468.23     30.21 o 
   5  -2   1      386.44      451.28     35.05 o 
  -5  -1   1        1.77        3.37     14.24 o 
  -4  -1   1      937.85     1116.21     39.89 o 
  -3  -1   1      317.85      333.57     18.55 o 
  -2  -1   1     3722.61     3941.78     71.53 o 
  -1  -1   1     3233.15     3160.46     52.74 o 
   0  -1   1     4157.58     4529.80     73.13 o 
   1  -1   1    11463.05    12025.90    106.51 o 
   2  -1   1      330.06      339.52     17.20 o 
   3  -1   1     1003.19     1060.39     35.75 o 
   4  -1   1      215.70      235.32     23.27 o 
   5  -1   1       72.14       98.58     21.71 o 
  -5   0   1      208.25      243.16     26.47 o 
  -4   0   1      708.62      824.50     35.66 o 
  -3   0   1      591.31      615.97     25.77 o 
  -2   0   1     3128.91     3311.85     63.69 o 
  -1   0   1      292.17      319.58     10.92 o 
   1   0   1     3427.85     3687.95     63.82 o 
   2   0   1    14634.97    16023.12    255.76 o 
   3   0   1     2368.32     2458.79     58.73 o 
   4   0   1      104.98      131.66     17.93 o 
   5   0   1      121.46      160.84     23.02 o 
  -5   1   1       87.82       81.14     19.33 o 
  -4   1   1     1105.72     1214.79     44.82 o 
  -3   1   1     1932.05     2071.62     52.82 o 
  -2   1   1     2749.65     2702.74     55.86 o 
  -1   1   1     4610.03     4576.75     77.32 o 
   0   1   1     2794.81     2970.56     48.30 o 
   1   1   1     1156.11     1386.79     27.78 o 
   2   1   1      143.48      185.99     12.07 o 
   3   1   1       11.17        8.25      7.02 o 
   4   1   1      318.96      373.96     24.21 o 
   5   1   1      174.41      219.48     24.50 o 
  -5   2   1        2.77      -11.29     14.41 o 
  -4   2   1      207.43      241.89     24.38 o 
  -3   2   1        2.64        4.80      8.54 o 
  -2   2   1      101.96      107.61     11.33 o 
  -1   2   1        7.68       11.25      2.94 o 
   0   2   1     6417.35     6785.17     60.60 o 
   1   2   1      278.46      273.57      9.40 o 
   2   2   1     4044.85     4308.51     77.03 o 
   3   2   1      314.65      319.29     17.69 o 
   4   2   1      188.85      256.66     20.97 o 
  -5   3   1       45.28       33.28     18.80 o 
  -4   3   1      274.98      307.51     26.39 o 
  -3   3   1       16.55        7.43      9.19 o 
  -2   3   1     1847.10     1695.27     29.73 o 
  -1   3   1     1710.61     1555.82     24.27 o 
   0   3   1      566.28      548.63      8.07 o 
   1   3   1      300.53      239.63      6.09 o 
   2   3   1      735.62      667.45     13.84 o 
   3   3   1      287.61      270.82     16.01 o 
   4   3   1     1253.57     1349.45     29.89 o 
  -5   4   1        0.00      -24.38     16.46 o 
  -4   4   1       43.87       26.27     15.43 o 
  -3   4   1      102.49       92.55     15.92 o 
  -2   4   1     1652.95     1614.47     29.72 o 
  -1   4   1     3564.39     3232.31     43.75 o 
   0   4   1     9509.68     9555.80     85.71 o 
   1   4   1     3377.18     3486.21     41.87 o 
   2   4   1     2953.83     2922.02     80.13 o 
   3   4   1      256.80      265.94     10.96 o 
   4   4   1      162.52      183.57     19.66 o 
  -5   5   1      150.72      142.57     26.84 o 
  -4   5   1      213.75      200.48     25.16 o 
  -3   5   1      330.78      303.53     23.35 o 
  -2   5   1     1418.15     1366.12     27.68 o 
  -1   5   1      509.07      572.38     14.64 o 
   0   5   1       14.80       14.01      2.67 o 
   1   5   1     4566.37     4616.77     82.00 o 
   2   5   1     3314.94     3371.78     43.21 o 
   3   5   1      953.85      883.43     28.40 o 
   4   5   1     1246.18     1272.45     40.63 o 
  -5   6   1       62.25       49.82     23.64 o 
  -4   6   1       71.02       91.07     21.42 o 
  -3   6   1      819.26      841.66     25.60 o 
  -2   6   1     2530.72     2398.15     42.93 o 
  -1   6   1     4625.38     4431.89     59.50 o 
   0   6   1     3211.70     3090.70     32.90 o 
   1   6   1     1690.77     1886.29     42.39 o 
   2   6   1     1379.01     1447.73     36.94 o 
   3   6   1       21.09       19.99      9.36 o 
   4   6   1      281.11      295.16     22.49 o 
  -4   7   1      363.74      396.61     32.38 o 
  -3   7   1      362.90      361.21     18.62 o 
  -2   7   1       52.45       67.23      9.62 o 
  -1   7   1     4906.60     4783.10     70.73 o 
   0   7   1     1034.52     1078.55     16.16 o 
   1   7   1     1154.76      960.95     28.89 o 
   2   7   1     1281.19     1298.63     35.91 o 
   3   7   1      683.18      611.58     25.94 o 
   4   7   1     1918.97     1924.12     53.72 o 
  -4   8   1      144.65      119.18     24.21 o 
  -3   8   1      774.09      791.34     28.50 o 
  -2   8   1     1044.78      960.22     39.34 o 
  -1   8   1      991.83      888.86     21.73 o 
   0   8   1     1953.46     2270.56     27.86 o 
   1   8   1      366.93      406.67     20.36 o 
   2   8   1      432.92      449.68     22.61 o 
   3   8   1     1544.02     1621.33     45.72 o 
   4   8   1      127.89      108.02     18.51 o 
  -4   9   1       14.22       62.87     22.33 o 
  -3   9   1       75.58       92.68     26.88 o 
  -2   9   1        2.25        3.86      7.87 o 
  -1   9   1     1232.19     1130.49     34.27 o 
   0   9   1      460.32      451.52     16.85 o 
   1   9   1     3431.55     3411.19     90.06 o 
   2   9   1     1320.88     1363.64     40.88 o 
   3   9   1      474.27      403.75     24.75 o 
   4   9   1       10.19      -14.08     14.16 o 
  -4  10   1       10.80       29.71     14.46 o 
  -3  10   1      248.41      266.48     35.40 o 
  -2  10   1      807.36      713.84     23.82 o 
  -1  10   1        0.89       -1.29      6.32 o 
   0  10   1       21.77       37.72     12.68 o 
   1  10   1     1082.80     1006.87     29.49 o 
   2  10   1       17.25       33.45     12.64 o 
   3  10   1      322.50      412.90     26.02 o 
   4  10   1      261.73      281.82     25.77 o 
   5  10   1       83.91       83.64     22.45 o 
  -3  11   1      414.32      440.35     25.36 o 
  -2  11   1        8.93       16.51      9.75 o 
  -1  11   1      529.36      578.18     20.98 o 
   0  11   1       25.58       52.00     13.54 o 
   1  11   1      311.89      313.34     15.57 o 
   2  11   1      279.78      277.97     16.57 o 
   3  11   1        6.10       29.14     14.61 o 
  -3  12   1       91.33       88.41     16.04 o 
  -2  12   1      208.18      193.66     17.41 o 
  -1  12   1        1.41       -1.03     13.34 o 
   0  12   1       78.60      131.45     19.58 o 
   1  12   1      327.33      342.27     24.21 o 
   2  12   1     1870.15     1956.30     40.27 o 
   3  12   1     1134.78     1116.52     31.42 o 
   4  12   1      161.24      144.71     25.28 o 
  -2  13   1      142.63      175.36     24.54 o 
  -1  13   1      732.98      616.59     35.46 o 
   0  13   1      262.54      280.51     26.68 o 
   1  13   1      158.79      194.65     23.11 o 
   2  13   1       29.50       37.84     12.52 o 
   3  13   1        7.91        5.28     21.38 o 
  -2  14   1       18.15       21.83     18.76 o 
  -1  14   1       64.34       80.77     20.97 o 
   0  14   1      297.30      363.86     28.69 o 
   1  14   1      650.08      657.34     35.21 o 
   2  14   1      213.03      205.73     25.44 o 
   3  14   1      148.14      111.12     17.14 o 
  -1  15   1      116.96      105.64     22.49 o 
   0  15   1        0.74       16.13     17.32 o 
   1  15   1       14.21        1.93     17.73 o 
   2  15   1       84.58       98.37     20.93 o 
  -1 -15   2        9.33        0.78     16.70 o 
   0 -15   2       14.50       -8.33     16.01 o 
  -2 -14   2      267.56      226.46     27.37 o 
  -1 -14   2      171.82      193.87     24.46 o 
   0 -14   2      237.53      302.92     29.30 o 
   1 -14   2       41.82       53.43     19.08 o 
  -3 -13   2       22.50       37.80     19.82 o 
  -2 -13   2        3.20        8.50     16.33 o 
  -1 -13   2       23.36       17.65     16.01 o 
   0 -13   2      495.68      512.10     31.44 o 
   1 -13   2      423.97      410.44     30.33 o 
   2 -13   2      184.77      119.10     22.57 o 
  -4 -12   2      479.63      408.84     32.83 o 
  -3 -12   2      397.51      384.55     30.29 o 
  -2 -12   2      654.38      680.40     35.01 o 
  -1 -12   2      826.15      858.39     37.22 o 
   0 -12   2       86.22       69.97     17.93 o 
   1 -12   2       42.16       39.36     16.62 o 
   2 -12   2      167.68      164.14     17.85 o 
  -4 -11   2       63.49       28.36     18.92 o 
  -3 -11   2        6.97       11.04     15.02 o 
  -2 -11   2      587.00      532.74     30.70 o 
  -1 -11   2     1019.24      988.33     38.66 o 
   0 -11   2      252.67      316.54     23.15 o 
   1 -11   2       29.64       28.89     14.28 o 
   2 -11   2      233.51      249.47     19.11 o 
   3 -11   2      181.57      193.18     19.70 o 
  -4 -10   2      376.36      414.18     31.19 o 
  -3 -10   2       26.20       24.95     14.24 o 
  -2 -10   2      328.35      292.33     23.39 o 
  -1 -10   2      167.43      174.34     18.96 o 
   0 -10   2       73.13       94.39     14.98 o 
   1 -10   2      390.92      356.91     38.31 o 
   2 -10   2       72.63       86.34     13.03 o 
   3 -10   2       27.92       24.18     12.03 o 
  -5  -9   2        5.68       -2.38     19.21 o 
  -4  -9   2        7.68        1.23     15.23 o 
  -3  -9   2      461.24      502.13     28.85 o 
  -2  -9   2      585.92      547.93     27.66 o 
  -1  -9   2      520.02      501.96     25.61 o 
   0  -9   2     2393.75     2452.11     59.39 o 
   1  -9   2     1014.43     1031.12     26.00 o 
   2  -9   2      308.58      288.91     25.57 o 
   3  -9   2       91.50      107.79     14.73 o 
   4  -9   2       92.40       89.73     16.54 o 
  -5  -8   2       69.73       57.58     21.92 o 
  -4  -8   2     1231.70     1157.41     44.20 o 
  -3  -8   2      290.05      292.04     22.28 o 
  -2  -8   2      294.22      326.97     21.46 o 
  -1  -8   2      415.05      527.24     24.99 o 
   0  -8   2     1511.81     1642.51     44.12 o 
   1  -8   2      600.41      631.49     28.60 o 
   2  -8   2     1145.81     1148.92     29.25 o 
   3  -8   2       99.85      100.37     13.41 o 
   4  -8   2      331.51      382.98     23.67 o 
  -5  -7   2      494.95      445.90     33.53 o 
  -4  -7   2      142.30      167.12     21.09 o 
  -3  -7   2     1180.94     1222.67     40.30 o 
  -2  -7   2     1252.57     1153.06     36.94 o 
  -1  -7   2     2611.69     2759.04     61.07 o 
   0  -7   2     3951.31     3987.31     53.83 o 
   1  -7   2      121.85      144.41     20.79 o 
   2  -7   2      790.69      826.90     23.48 o 
   3  -7   2      101.80      108.21     12.83 o 
   4  -7   2       15.57       16.92     11.50 o 
  -5  -6   2      518.85      504.01     34.76 o 
  -4  -6   2       18.77       28.03     13.34 o 
  -3  -6   2      529.52      501.51     24.87 o 
  -2  -6   2     2135.28     2191.79     52.86 o 
  -1  -6   2     1481.43     1399.75     36.81 o 
   0  -6   2     2087.89     2193.31     33.11 o 
   1  -6   2      440.68      372.12     24.52 o 
   2  -6   2     2854.31     2633.76     44.50 o 
   3  -6   2      108.99      112.17     17.20 o 
   4  -6   2      492.20      537.75     36.32 o 
   5  -6   2       86.75       77.73     24.17 o 
  -5  -5   2      803.69      975.85     44.08 o 
  -4  -5   2      221.19      230.93     22.12 o 
  -3  -5   2     1943.22     1920.02     50.11 o 
  -2  -5   2     1893.93     1658.72     41.98 o 
  -1  -5   2      485.36      453.66     19.00 o 
   0  -5   2      998.62      985.55     18.26 o 
   1  -5   2      940.98      840.22     24.69 o 
   2  -5   2      747.16      731.28     30.76 o 
   3  -5   2     1510.04     1485.46     45.74 o 
   4  -5   2      326.12      340.02     31.31 o 
   5  -5   2        9.78       -6.40     17.89 o 
  -5  -4   2       36.89       27.50     18.55 o 
  -4  -4   2        9.57       -3.73     10.75 o 
  -3  -4   2      222.66      225.68     17.52 o 
  -2  -4   2      310.24      295.73     16.46 o 
  -1  -4   2     5067.10     4817.45     87.05 o 
   0  -4   2    10393.32    11341.62    128.26 o 
   1  -4   2      679.65      613.52     14.89 o 
   2  -4   2      537.44      481.21     15.41 o 
   3  -4   2       81.93      100.04     10.50 o 
   4  -4   2       34.61       15.10     13.87 o 
   5  -4   2       61.05       51.83     20.97 o 
  -5  -3   2       88.50       89.43     22.12 o 
  -4  -3   2      111.77      122.38     18.14 o 
  -3  -3   2     1690.37     1728.52     30.28 o 
  -2  -3   2     1244.33     1238.60     20.41 o 
  -1  -3   2      178.35      184.93     11.16 o 
   0  -3   2      201.34      217.87      7.20 o 
   1  -3   2     4043.16     3762.00    152.92 o 
   2  -3   2     1347.50     1334.82     25.36 o 
   3  -3   2     2473.08     2448.58     63.78 o 
   4  -3   2       61.61       56.02     16.17 o 
   5  -3   2       29.77       22.04     18.67 o 
  -4  -2   2      639.11      734.66     31.23 o 
  -3  -2   2     2851.48     3176.96     64.93 o 
  -2  -2   2     1337.54     1422.90     30.70 o 
  -1  -2   2     5850.79     5577.76     64.73 o 
   0  -2   2      944.72      919.33     14.37 o 
   1  -2   2       78.55       79.10      4.02 o 
   2  -2   2      151.30      171.46      6.18 o 
   3  -2   2      284.55      272.74     17.63 o 
   4  -2   2       23.44       15.72     13.05 o 
   5  -2   2      298.88      358.85     33.12 o 
  -5  -1   2      320.33      414.59     31.97 o 
  -4  -1   2        7.67       17.48     12.23 o 
  -3  -1   2       69.66       96.07     13.09 o 
  -2  -1   2       81.23      102.31      9.32 o 
  -1  -1   2     1807.68     1753.52     31.89 o 
   0  -1   2      924.69     1035.73     20.01 o 
   1  -1   2     8663.73     8968.38     80.50 o 
   2  -1   2     1545.45     1603.96     25.01 o 
   3  -1   2     2555.58     2664.55     40.70 o 
   4  -1   2      371.17      376.91     26.80 o 
   5  -1   2      221.25      295.08     29.80 o 
  -5   0   2      130.47      162.27     26.43 o 
  -4   0   2      946.11     1100.65     41.74 o 
  -3   0   2     2919.43     3351.95     71.61 o 
  -2   0   2     2104.75     2314.95     48.14 o 
  -1   0   2     7792.18     7761.26    123.49 o 
   0   0   2      435.97      459.07     10.51 o 
   1   0   2     2180.75     2358.03     32.59 o 
   2   0   2      577.77      630.61     18.20 o 
   3   0   2        1.46        3.47      5.15 o 
   4   0   2      460.50      498.09     20.17 o 
   5   0   2      162.26      202.53     25.32 o 
  -5   1   2       22.60       20.81     19.90 o 
  -4   1   2        1.37       -3.78     11.37 o 
  -3   1   2      360.92      374.33     21.09 o 
  -2   1   2     4215.05     4608.35     85.16 o 
  -1   1   2    17595.70    17566.19    271.60 o 
   0   1   2     4821.88     4929.35     53.68 o 
   1   1   2     2813.63     3014.22     36.77 o 
   2   1   2      723.03      775.89     16.66 o 
   3   1   2     3594.73     3795.43     53.31 o 
   4   1   2       36.50       34.17      8.40 o 
   5   1   2        0.06       -9.77     12.85 o 
  -5   2   2       49.95       72.60     23.84 o 
  -4   2   2      966.54     1145.22     44.41 o 
  -3   2   2     1829.85     1919.61     51.79 o 
  -2   2   2        2.35        8.58      5.99 o 
  -1   2   2    12974.10    12627.44    179.06 o 
   0   2   2     7483.15     7904.46     70.25 o 
   1   2   2     1199.10     1448.25     16.27 o 
   2   2   2    10389.31    11415.94    127.62 o 
   3   2   2      366.33      325.98     18.92 o 
   4   2   2      564.62      606.62     20.06 o 
   5   2   2      247.33      310.65     19.43 o 
  -5   3   2       37.03       65.95     23.97 o 
  -4   3   2      224.51      282.89     26.31 o 
  -3   3   2      238.10      235.61     20.15 o 
  -2   3   2     1038.64      892.70     28.69 o 
  -1   3   2       78.99       83.63      5.86 o 
   0   3   2     3715.25     3926.30     37.25 o 
   1   3   2    11256.82    11859.31    170.16 o 
   2   3   2     1470.01     1591.67     58.58 o 
   3   3   2       14.52       11.22      4.95 o 
   4   3   2      514.71      553.07     30.43 o 
   5   3   2      124.06       93.04     19.17 o 
  -5   4   2       38.89       64.27     24.71 o 
  -4   4   2      846.16      963.58     42.76 o 
  -3   4   2      284.10      269.67     21.42 o 
  -2   4   2        3.79        7.81      9.52 o 
  -1   4   2      977.26      969.50     33.10 o 
   0   4   2     5107.41     5208.47     94.15 o 
   1   4   2     1074.60     1168.41     16.76 o 
   2   4   2     2695.75     2543.68     34.66 o 
   3   4   2     1122.19     1093.07     34.72 o 
   5   4   2      142.22      143.02     21.42 o 
  -5   5   2      100.25      126.44     29.47 o 
  -4   5   2      892.04      959.54     31.40 o 
  -3   5   2       57.60       58.32     14.69 o 
  -2   5   2     2252.44     2079.79     43.56 o 
  -1   5   2      608.22      540.82     28.32 o 
   0   5   2     2668.46     2669.79     28.29 o 
   1   5   2     2992.35     3223.07     33.35 o 
   2   5   2       87.27       98.65      6.18 o 
   3   5   2        0.32       -0.23      4.25 o 
   5   5   2      202.52      228.14     25.24 o 
  -5   6   2        0.32      -29.88     22.41 o 
  -4   6   2      213.25      271.03     29.59 o 
  -3   6   2       74.68       77.98     24.21 o 
  -2   6   2      476.69      447.73     31.72 o 
  -1   6   2      794.47      706.85     32.54 o 
   0   6   2    14530.15    15081.98    134.80 o 
   1   6   2     3523.83     3606.21     37.47 o 
   2   6   2     4019.10     4121.41     51.73 o 
   3   6   2     1227.50     1273.19     35.58 o 
   5   6   2       79.17       55.49     18.51 o 
  -4   7   2      179.24      250.88     30.08 o 
  -3   7   2      243.32      250.61     26.04 o 
  -2   7   2     1640.76     1603.93     32.94 o 
  -1   7   2      437.08      400.97     14.17 o 
   0   7   2      759.82      722.82     12.72 o 
   1   7   2      568.65      515.21     14.89 o 
   2   7   2     1441.38     1543.81     38.91 o 
   3   7   2     1639.50     1656.95     43.71 o 
   5   7   2       91.62       71.66     19.78 o 
  -4   8   2       24.71       34.88     19.70 o 
  -3   8   2      178.12      167.16     15.39 o 
  -2   8   2      989.72      970.75     25.84 o 
  -1   8   2     1826.09     1628.41     30.91 o 
   0   8   2     2988.08     2904.60     33.42 o 
   1   8   2      509.59      466.83     14.98 o 
   2   8   2      573.69      585.18     18.02 o 
   3   8   2        1.00       -0.86      9.81 o 
   4   8   2       68.80       56.35     16.70 o 
   5   8   2       24.29       31.56     17.77 o 
  -4   9   2       80.43      111.46     25.73 o 
  -3   9   2       36.98       39.38     11.54 o 
  -2   9   2      467.21      482.12     45.39 o 
  -1   9   2      233.92      228.38     14.20 o 
   0   9   2        7.81        7.30      3.95 o 
   1   9   2      505.79      484.15     26.33 o 
   2   9   2     1482.61     1532.77     31.07 o 
   3   9   2      576.71      575.75     20.30 o 
   4   9   2      529.61      490.76     30.49 o 
   5   9   2       37.90       39.56     18.71 o 
  -4  10   2        0.72       -5.01     19.95 o 
  -3  10   2      417.64      410.73     22.10 o 
  -2  10   2      108.28      102.54     12.96 o 
  -1  10   2      600.63      533.03     18.81 o 
   0  10   2     1213.53     1244.10     26.26 o 
   1  10   2      193.95      201.58     27.27 o 
   2  10   2        6.55      -11.10      7.40 o 
   3  10   2        9.26        3.29     10.83 o 
   4  10   2       31.83       35.38     17.89 o 
   5  10   2       37.56       33.57     19.70 o 
  -3  11   2       34.72       37.28     12.89 o 
  -2  11   2       24.72       17.26      9.87 o 
  -1  11   2      338.94      347.20     17.09 o 
   0  11   2       83.56       95.05     15.31 o 
   1  11   2      812.44      835.05     22.70 o 
   2  11   2       94.68       92.84     16.17 o 
   3  11   2      487.27      490.80     20.95 o 
   4  11   2      464.65      426.41     30.82 o 
  -3  12   2      228.62      242.60     21.17 o 
  -2  12   2      171.41      185.18     17.16 o 
  -1  12   2      338.34      304.72     26.96 o 
   0  12   2       74.42       92.34     17.48 o 
   1  12   2       50.34       51.34     14.98 o 
   2  12   2        6.37       12.60     10.65 o 
   3  12   2      535.11      512.40     22.60 o 
   4  12   2      272.40      284.90     30.94 o 
  -2  13   2      101.96      127.32     16.48 o 
  -1  13   2      991.30      989.11     43.63 o 
   0  13   2      536.60      587.82     32.79 o 
   1  13   2     1167.51     1075.33     41.98 o 
   2  13   2      827.97      848.34     30.70 o 
   3  13   2      145.84      148.10     17.44 o 
   4  13   2       34.47        4.88     21.83 o 
  -2  14   2       36.24       38.29     19.62 o 
  -1  14   2       38.64       41.49     18.34 o 
   0  14   2       18.24        4.68     15.35 o 
   1  14   2      137.48      139.41     22.12 o 
   2  14   2      154.79      136.79     21.71 o 
   3  14   2      523.11      529.88     25.07 o 
  -1  15   2      119.73      131.62     25.32 o 
   0  15   2       39.28       74.16     20.27 o 
   1  15   2      323.40      279.77     29.18 o 
   2  15   2       18.87        1.19     16.79 o 
  -2 -14   3       39.11       19.41     19.70 o 
  -1 -14   3      128.38      112.66     22.78 o 
   0 -14   3       91.41      106.09     22.20 o 
   1 -14   3      189.31      225.43     27.29 o 
  -3 -13   3      379.50      357.01     32.22 o 
  -2 -13   3       66.39       68.50     19.78 o 
  -1 -13   3      107.20      114.42     21.01 o 
   0 -13   3       27.00       46.70     18.02 o 
   1 -13   3       18.43       26.88     17.07 o 
   2 -13   3        0.25       18.14     17.40 o 
  -3 -12   3       17.07       21.96     18.10 o 
  -2 -12   3      885.37      861.47     39.73 o 
  -1 -12   3      254.30      308.46     27.05 o 
   0 -12   3      723.32      779.31     35.62 o 
   1 -12   3      221.40      214.93     24.46 o 
   2 -12   3      122.93      112.49     21.79 o 
  -4 -11   3      272.47      231.59     28.24 o 
  -3 -11   3      187.81      175.32     24.09 o 
  -2 -11   3      291.63      288.76     26.47 o 
  -1 -11   3      311.99      331.11     25.69 o 
   0 -11   3      242.91      274.97     22.33 o 
   1 -11   3      658.87      666.86     33.57 o 
   2 -11   3      411.02      437.47     22.15 o 
   3 -11   3       87.58       91.57     16.63 o 
  -4 -10   3      289.50      332.42     30.04 o 
  -3 -10   3       33.63        6.03     14.77 o 
  -2 -10   3      834.01      866.36     36.57 o 
  -1 -10   3      266.69      275.71     21.87 o 
   0 -10   3      239.15      226.83     20.89 o 
   1 -10   3      427.38      482.27     19.91 o 
   2 -10   3        3.27        6.80      9.54 o 
   3 -10   3        7.59       12.01     11.88 o 
  -4  -9   3      100.02      106.58     21.83 o 
  -3  -9   3      129.47      134.98     20.64 o 
  -2  -9   3      151.34      109.29     16.83 o 
  -1  -9   3      101.85      108.10     16.62 o 
   0  -9   3     2443.70     2671.71     63.86 o 
   1  -9   3      709.19      684.35     21.67 o 
   2  -9   3      476.45      501.80     45.29 o 
   3  -9   3      155.72      145.27     43.07 o 
   4  -9   3        0.07        0.80     13.99 o 
  -5  -8   3      226.61      202.90     27.95 o 
  -4  -8   3      793.32      816.45     38.95 o 
  -3  -8   3      976.57      915.93     36.73 o 
  -2  -8   3     1786.90     1703.21     48.76 o 
  -1  -8   3      617.80      690.09     29.43 o 
   0  -8   3       65.32       61.63      9.54 o 
   1  -8   3      111.75      114.38     10.74 o 
   2  -8   3      624.39      613.49     21.55 o 
   3  -8   3        7.22        0.58      9.49 o 
   4  -8   3      268.38      299.05     47.48 o 
  -5  -7   3        9.67       -0.12     17.77 o 
  -4  -7   3       81.89       58.89     17.65 o 
  -3  -7   3      203.16      220.02     20.60 o 
  -2  -7   3     1160.54     1074.10     36.48 o 
  -1  -7   3     1527.21     1631.71     43.67 o 
   0  -7   3     4723.75     4898.52     84.77 o 
   1  -7   3      764.13      765.87     20.44 o 
   2  -7   3     1014.16      980.36     25.80 o 
   3  -7   3      125.72      105.68     13.12 o 
   4  -7   3       83.73       96.41     15.26 o 
  -5  -6   3      102.40      118.69     23.64 o 
  -4  -6   3      815.00      755.01     34.76 o 
  -3  -6   3      548.73      535.37     26.68 o 
  -2  -6   3     1402.60     1291.61     38.70 o 
  -1  -6   3        2.01       -5.02      3.35 o 
   0  -6   3      596.38      635.22     15.71 o 
   1  -6   3       20.53       29.97      6.36 o 
   2  -6   3      449.19      427.15     16.56 o 
   3  -6   3        0.50        2.74      7.29 o 
   4  -6   3      370.11      382.78     34.39 o 
  -5  -5   3        0.58       26.84     17.61 o 
  -4  -5   3      122.80      159.07     20.11 o 
  -3  -5   3     1482.86     1446.17     43.22 o 
  -2  -5   3     3410.57     3413.26     71.61 o 
  -1  -5   3      914.98      774.29     20.05 o 
   0  -5   3     4073.76     4137.71     53.82 o 
   1  -5   3      579.98      609.15     16.03 o 
   2  -5   3      168.68      131.89     18.26 o 
   3  -5   3      176.89      177.60     13.34 o 
   4  -5   3      118.27      105.10     21.71 o 
   5  -5   3       53.44       51.26     23.76 o 
  -5  -4   3      340.68      336.78     30.66 o 
  -4  -4   3      222.78      252.93     23.64 o 
  -3  -4   3       25.31       33.12     10.59 o 
  -2  -4   3        1.13       -1.88      2.71 o 
  -1  -4   3       72.60       43.71      4.17 o 
   0  -4   3      485.45      498.77     12.43 o 
   1  -4   3      740.52      715.98     44.73 o 
   2  -4   3     4213.88     4010.21     57.21 o 
   3  -4   3      225.91      253.91     28.63 o 
   4  -4   3      631.63      616.67     36.16 o 
   5  -4   3       50.26      -10.34     17.11 o 
  -5  -3   3      182.31      218.99     27.66 o 
  -4  -3   3        5.55       21.38     13.21 o 
  -3  -3   3     1552.93     1583.76     28.52 o 
  -2  -3   3      290.70      256.06      8.76 o 
  -1  -3   3     5410.84     4978.65    121.42 o 
   0  -3   3     3155.97     3270.98     41.88 o 
   1  -3   3      263.34      255.79      9.49 o 
   2  -3   3     1625.46     1624.35     20.29 o 
   3  -3   3      350.73      342.83     18.49 o 
   4  -3   3      119.93      100.75     19.86 o 
   5  -3   3      364.00      329.84     34.19 o 
  -4  -2   3       72.02       43.75     12.89 o 
  -3  -2   3      168.92      153.61     13.46 o 
  -2  -2   3       38.75       43.71      4.99 o 
  -1  -2   3     4219.59     3855.95     47.51 o 
   0  -2   3      184.07      228.72      8.04 o 
   1  -2   3     2420.32     2410.76     25.41 o 
   2  -2   3      763.27      654.88     12.87 o 
   3  -2   3      174.28      223.42     19.62 o 
   4  -2   3      215.96      195.56     22.94 o 
   5  -2   3       86.63       49.37     19.54 o 
  -4  -1   3      278.82      308.21     22.90 o 
  -3  -1   3     3260.86     3541.23     72.07 o 
  -2  -1   3      590.21      522.93     17.57 o 
  -1  -1   3       63.99       57.33      5.46 o 
   0  -1   3     1288.97     1425.17     20.07 o 
   1  -1   3      348.97      475.83      8.92 o 
   2  -1   3      189.13      187.50      6.50 o 
   3  -1   3     3552.98     3681.75     51.40 o 
   4  -1   3      908.31      909.49     39.19 o 
   5  -1   3      107.33       67.59     20.11 o 
  -5   0   3        0.03       22.98     17.81 o 
  -4   0   3        2.03        6.85     12.15 o 
  -3   0   3     1588.17     1719.46     45.47 o 
  -2   0   3      418.40      423.78     16.95 o 
  -1   0   3    39451.06    37783.70    572.47 o 
   0   0   3     4100.95     4341.88     50.64 o 
   1   0   3    38685.52    40788.04    423.97 o 
   2   0   3      874.42      822.39     31.48 o 
   3   0   3      407.17      435.61     14.66 o 
   4   0   3       19.15       18.24      7.62 o 
   5   0   3      113.97       87.70     19.99 o 
  -5   1   3      591.36      710.32     40.79 o 
  -4   1   3        5.00       13.21     13.95 o 
  -3   1   3     1657.59     1853.95     49.54 o 
  -2   1   3     1663.14     1837.78     42.52 o 
  -1   1   3    15472.76    15053.63    234.54 o 
   0   1   3      248.98      270.48      8.60 o 
   1   1   3    36553.51    38888.55    404.54 o 
   2   1   3     4229.86     4532.58     57.15 o 
   3   1   3     2402.27     2507.74     39.71 o 
   4   1   3      113.30      128.54     15.18 o 
   5   1   3      160.65      203.03     24.75 o 
  -5   2   3       12.66       23.52     19.90 o 
  -4   2   3      462.06      542.02     32.67 o 
  -3   2   3     2144.46     2603.79     63.94 o 
  -2   2   3     4894.86     5070.05     93.86 o 
  -1   2   3     1152.42      961.28     24.34 o 
   0   2   3      697.84      735.18      9.56 o 
   1   2   3        9.40       49.16      6.50 o 
   2   2   3      142.32      144.84     11.70 o 
   3   2   3       71.40       74.64      8.18 o 
   4   2   3       65.80       85.34     10.63 o 
   5   2   3      210.36      207.13     24.38 o 
  -5   3   3      161.16      240.13     31.35 o 
  -4   3   3       12.69       30.78     16.05 o 
  -3   3   3      256.91      258.35     21.87 o 
  -2   3   3      239.84      230.89     15.27 o 
  -1   3   3     4554.94     4377.38     55.71 o 
   0   3   3     3134.49     3125.44     30.81 o 
   1   3   3     3626.13     3591.80     73.42 o 
   2   3   3      156.48      168.39      6.95 o 
   3   3   3     2276.37     2312.15     30.01 o 
   4   3   3       82.05       82.31     10.37 o 
   5   3   3        0.11        0.08     14.16 o 
  -5   4   3       26.00       27.13     22.33 o 
  -4   4   3      951.00     1010.53     45.19 o 
  -3   4   3      572.38      583.63     29.55 o 
  -2   4   3     1816.40     1653.63     43.38 o 
  -1   4   3     1621.16     1473.78     33.65 o 
   0   4   3      872.92      816.27     11.59 o 
   1   4   3        1.41        8.35      2.35 o 
   2   4   3     1095.69     1123.97     16.40 o 
   3   4   3     1109.29     1103.86     18.69 o 
   4   4   3      177.88      193.13     16.52 o 
   5   4   3      470.48      437.45     30.25 o 
  -5   5   3       11.18       -4.47     21.22 o 
  -4   5   3        0.13        1.76     16.46 o 
  -3   5   3        5.79        0.57     11.37 o 
  -2   5   3      530.00      485.00     16.15 o 
  -1   5   3     1678.93     1454.53     25.64 o 
   0   5   3     3344.50     3295.87     34.05 o 
   1   5   3     8996.99     8909.04     81.94 o 
   2   5   3      914.67      978.60     22.27 o 
   3   5   3      891.70      892.01     16.93 o 
   4   5   3       28.41       17.98     13.38 o 
   5   5   3       10.81       41.29     17.11 o 
  -5   6   3       16.11        3.53     22.82 o 
  -4   6   3      272.79      333.00     33.08 o 
  -3   6   3      639.91      672.89     33.49 o 
  -2   6   3      774.27      768.72     50.77 o 
  -1   6   3        0.33        4.62      2.66 o 
   0   6   3      567.96      495.86     16.27 o 
   1   6   3      703.51      741.90     12.31 o 
   2   6   3     1341.40     1231.76     18.27 o 
   3   6   3      508.93      509.02     24.95 o 
   4   6   3      537.12      526.75     29.38 o 
   5   6   3      428.69      388.77     29.71 o 
  -4   7   3       71.35       91.77     23.35 o 
  -3   7   3      837.83      894.04     56.47 o 
  -2   7   3     1593.50     1511.86     32.01 o 
  -1   7   3     1603.31     1513.77     20.47 o 
   0   7   3     2813.34     2787.89     44.05 o 
   1   7   3     3011.77     2953.07     45.51 o 
   2   7   3      396.39      384.19     22.86 o 
   3   7   3      245.12      250.09     14.04 o 
   4   7   3      400.74      326.06     25.61 o 
   5   7   3       37.70       45.06     17.98 o 
  -4   8   3      222.00      232.66     29.63 o 
  -3   8   3      110.02      114.47     13.77 o 
  -2   8   3       55.42       54.88      9.47 o 
  -1   8   3       19.84       27.64      6.31 o 
   0   8   3      455.73      370.18     12.57 o 
   1   8   3      135.69      144.10      6.73 o 
   2   8   3     2170.90     2144.25     36.39 o 
   3   8   3     1220.20     1196.48     32.96 o 
   4   8   3      262.70      250.96     24.62 o 
   5   8   3      149.09      113.19     22.53 o 
  -4   9   3       87.26       83.19     23.02 o 
  -3   9   3        1.29       13.39      9.98 o 
  -2   9   3      970.81      967.76     27.05 o 
  -1   9   3      618.87      587.85     18.58 o 
   0   9   3     1073.02     1156.73     18.55 o 
   1   9   3       21.97       13.90      6.89 o 
   2   9   3       26.43       40.33      8.64 o 
   3   9   3       10.89       15.35     15.57 o 
   4   9   3      714.93      573.99     32.67 o 
   5   9   3      207.66      203.07     26.55 o 
  -4  10   3       49.71       43.58     22.78 o 
  -3  10   3       49.81       47.86     12.76 o 
  -2  10   3       28.59       33.64     10.22 o 
  -1  10   3      155.70      168.50     12.47 o 
   0  10   3     2166.88     2343.14     39.14 o 
   1  10   3      905.97      951.90     23.21 o 
   2  10   3     2626.01     2739.17     45.71 o 
   3  10   3       48.14       64.54     14.63 o 
   4  10   3       66.51       39.97     17.52 o 
   5  10   3        0.02       -5.99     18.43 o 
  -3  11   3      171.71      197.26     25.73 o 
  -2  11   3      468.95      419.30     20.45 o 
  -1  11   3        1.85       -0.12      7.40 o 
   0  11   3      367.35      391.32     24.79 o 
   1  11   3      116.14      138.99     12.15 o 
   2  11   3      260.47      243.91     26.16 o 
   3  11   3      698.96      737.22     24.67 o 
   4  11   3      699.99      653.85     36.81 o 
  -3  12   3       49.22       40.57     14.19 o 
  -2  12   3      488.05      474.88     22.67 o 
  -1  12   3      408.68      463.06     31.87 o 
   0  12   3     1868.86     1922.20     56.10 o 
   1  12   3      259.09      271.27     16.16 o 
   2  12   3      631.88      620.52     31.66 o 
   3  12   3        5.63        5.34     17.32 o 
   4  12   3        0.02       14.32     18.76 o 
  -2  13   3       76.76       43.81     14.28 o 
  -1  13   3        6.45       27.13     16.46 o 
   0  13   3       63.49       98.66     19.70 o 
   1  13   3     1250.26     1415.88     48.92 o 
   2  13   3      768.79      731.87     35.62 o 
   3  13   3      305.10      333.74     31.48 o 
   4  13   3      401.70      324.55     33.82 o 
  -2  14   3      221.74      241.23     29.88 o 
  -1  14   3      400.85      416.76     31.07 o 
   0  14   3       22.32       18.26     16.33 o 
   1  14   3       47.05       46.05     18.88 o 
   2  14   3       33.63       19.76     12.55 o 
   3  14   3       27.56       38.45     22.24 o 
  -1  15   3       70.28       76.91     21.42 o 
   0  15   3       62.28       66.81     20.77 o 
   1  15   3      263.60      340.67     29.30 o 
   2  15   3      160.34      153.04     24.42 o 
  -2 -14   4        5.91       -0.53     18.34 o 
  -1 -14   4       11.80       -5.50     16.62 o 
   0 -14   4       14.37       23.19     18.51 o 
  -3 -13   4      229.39      251.86     30.49 o 
  -2 -13   4      207.13      157.14     24.71 o 
  -1 -13   4      940.80      960.30     42.11 o 
   0 -13   4      211.90      192.68     24.79 o 
   1 -13   4      104.25      111.26     21.01 o 
  -3 -12   4      180.13      154.72     24.50 o 
  -2 -12   4        1.46        1.27     16.25 o 
  -1 -12   4        6.65       41.12     17.28 o 
   0 -12   4      163.69      196.71     22.57 o 
   1 -12   4      285.15      303.86     27.95 o 
   2 -12   4       60.09       35.17     18.06 o 
  -4 -11   4      119.86      117.62     23.89 o 
  -3 -11   4      824.38      824.66     39.73 o 
  -2 -11   4      349.06      343.51     27.58 o 
  -1 -11   4      752.26      823.06     36.40 o 
   0 -11   4       11.93      -10.96     13.13 o 
   1 -11   4        2.19        7.26     13.63 o 
   2 -11   4       22.78       20.34     11.78 o 
   3 -11   4      110.54       98.69     17.06 o 
  -4 -10   4        2.05       -4.19     17.57 o 
  -3 -10   4      105.25       87.54     19.33 o 
  -2 -10   4      605.59      533.85     30.45 o 
  -1 -10   4      193.10      206.06     22.08 o 
   0 -10   4        1.09      -10.38     11.24 o 
   1 -10   4      776.16      764.95     38.60 o 
   2 -10   4      135.58      117.08     14.83 o 
   3 -10   4      134.45      115.22     22.16 o 
  -4  -9   4      180.89      152.79     23.23 o 
  -3  -9   4      386.08      434.49     28.56 o 
  -2  -9   4       68.57       87.62     17.32 o 
  -1  -9   4      280.57      325.24     22.94 o 
   0  -9   4      108.29      145.77     17.24 o 
   1  -9   4        0.57        7.11      7.94 o 
   2  -9   4      259.84      279.39     17.31 o 
   3  -9   4      122.49      127.04     15.85 o 
  -5  -8   4        2.28        7.59     19.74 o 
  -4  -8   4      227.47      195.64     23.97 o 
  -3  -8   4        5.32        8.99     13.79 o 
  -2  -8   4      835.87      843.33     34.43 o 
  -1  -8   4      525.57      511.40     26.47 o 
   0  -8   4     3181.16     3409.61    102.56 o 
   1  -8   4      296.71      256.69     14.19 o 
   2  -8   4       25.24        7.92      8.45 o 
   3  -8   4      122.19      107.07     13.97 o 
   4  -8   4        2.70       -7.84     18.55 o 
  -5  -7   4      189.96      151.64     24.79 o 
  -4  -7   4      502.71      475.00     30.08 o 
  -3  -7   4      482.34      472.74     27.29 o 
  -2  -7   4       87.99       87.62     14.20 o 
  -1  -7   4      202.37      212.67     17.52 o 
   0  -7   4      259.51      274.28     12.26 o 
   1  -7   4      294.16      319.42     14.24 o 
   2  -7   4     1210.95     1175.52     29.00 o 
   3  -7   4      437.54      439.85     20.19 o 
   4  -7   4       32.67       30.70     20.85 o 
  -5  -6   4        0.41      -17.85     16.62 o 
  -4  -6   4      312.77      290.97     25.03 o 
  -3  -6   4      169.53      163.05     18.43 o 
  -2  -6   4     2517.23     2406.10     58.89 o 
  -1  -6   4     4019.53     3920.60     79.95 o 
   0  -6   4     2602.46     2803.02     41.54 o 
   1  -6   4     2410.05     2326.84     38.43 o 
   2  -6   4        0.00        2.69      6.06 o 
   3  -6   4      130.15      112.03     12.39 o 
   4  -6   4      221.53      174.05     26.59 o 
  -5  -5   4        5.85        5.70     17.15 o 
  -4  -5   4      396.84      334.27     25.90 o 
  -3  -5   4        0.88      -13.73      9.15 o 
  -2  -5   4      172.90      186.03     16.05 o 
  -1  -5   4     1337.46     1353.71     37.26 o 
   0  -5   4     2821.79     2926.24     68.41 o 
   1  -5   4      919.51      901.13     21.24 o 
   2  -5   4     3309.47     3115.61     49.17 o 
   3  -5   4      114.70      132.05     12.23 o 
   4  -5   4       22.32       25.57     16.74 o 
   5  -5   4        3.05      -11.33     18.10 o 
  -5  -4   4      247.64      291.47     29.06 o 
  -4  -4   4      967.78      979.05     40.06 o 
  -3  -4   4     1050.41     1053.42     36.77 o 
  -2  -4   4     1675.94     1456.70     24.11 o 
  -1  -4   4       31.81       33.95      4.68 o 
   0  -4   4       11.22       28.91      4.68 o 
   1  -4   4      327.54      358.58     12.12 o 
   2  -4   4      795.09      744.79     19.84 o 
   3  -4   4       57.55       55.87     12.97 o 
   5  -4   4       54.44       49.58     22.37 o 
  -5  -3   4        0.79      -11.86     15.31 o 
  -4  -3   4      656.37      633.00     32.59 o 
  -3  -3   4      101.07       98.06     14.02 o 
  -2  -3   4     1159.21     1057.71     27.39 o 
  -1  -3   4     5548.63     5092.62    158.39 o 
   0  -3   4     6805.32     6949.48    112.41 o 
   1  -3   4     3352.75     3442.16     68.58 o 
   2  -3   4      923.82      870.29     13.69 o 
   3  -3   4       22.76       32.15      7.31 o 
   4  -3   4       17.63       20.93     14.73 o 
   5  -3   4       17.43       37.55     20.64 o 
  -5  -2   4       58.23       95.95     21.79 o 
  -4  -2   4     1800.34     1884.56     49.58 o 
  -3  -2   4       99.51      113.76     11.70 o 
  -2  -2   4     2103.37     1963.20     39.34 o 
  -1  -2   4        0.58       -1.08      2.56 o 
   0  -2   4      114.42      125.84      6.41 o 
   1  -2   4     1004.59      976.57     17.87 o 
   2  -2   4     1634.14     1472.90     19.31 o 
   3  -2   4      344.17      322.12     22.24 o 
   4  -2   4     1080.35     1067.41     44.82 o 
   5  -2   4       48.49       33.20     17.85 o 
  -4  -1   4        3.52        4.80     10.51 o 
  -3  -1   4     1666.64     1719.21     42.97 o 
  -2  -1   4     2066.61     1997.34     41.37 o 
  -1  -1   4    12742.93    12178.42    137.09 o 
   0  -1   4     7171.58     7692.62    122.14 o 
   1  -1   4       45.38       45.18      4.86 o 
   2  -1   4     1440.38     1365.90     18.30 o 
   3  -1   4       72.28       68.71      7.41 o 
   4  -1   4        0.30      -10.26     10.47 o 
   5  -1   4       46.25       53.48     19.62 o 
  -5   0   4      508.92      578.05     35.75 o 
  -4   0   4      307.19      301.03     23.39 o 
  -3   0   4       62.95       80.32     12.27 o 
  -2   0   4      411.89      507.91     18.59 o 
  -1   0   4     3488.98     3048.62     54.95 o 
   0   0   4     1707.59     1825.63     24.93 o 
   1   0   4     2268.49     2332.06     30.93 o 
   2   0   4     5344.27     5470.26     66.82 o 
   3   0   4     1215.80     1214.49     24.67 o 
   4   0   4     1207.80     1242.61     45.68 o 
   5   0   4       26.11        7.39     13.87 o 
  -5   1   4      407.81      505.33     36.12 o 
  -4   1   4      301.34      351.10     26.59 o 
  -3   1   4     3589.82     3697.80     78.59 o 
  -2   1   4     5118.12     5345.06     96.12 o 
  -1   1   4     1908.97     1743.34     36.24 o 
   0   1   4     4259.42     4554.44    143.54 o 
   1   1   4      714.48      833.75     15.11 o 
   2   1   4        0.14        3.88      5.58 o 
   3   1   4     1659.72     1654.01     30.47 o 
   4   1   4      296.39      307.20     15.85 o 
   5   1   4      133.69      144.95     22.24 o 
  -5   2   4       39.53       62.63     22.41 o 
  -4   2   4        6.47       13.13     13.58 o 
  -3   2   4      166.46      193.38     18.76 o 
  -2   2   4      642.33      660.66     23.68 o 
  -1   2   4      389.57      344.90     14.32 o 
   0   2   4      182.74      202.15      6.25 o 
   1   2   4      835.52      799.35     15.02 o 
   2   2   4      426.21      336.28     13.01 o 
   3   2   4      554.46      586.66     18.30 o 
   4   2   4      438.93      465.84     18.64 o 
   5   2   4        4.95        0.66     13.38 o 
  -5   3   4       42.07       48.76     22.98 o 
  -4   3   4        3.72       -2.38     14.49 o 
  -3   3   4      573.03      630.42     29.55 o 
  -2   3   4      453.13      367.19     18.39 o 
  -1   3   4      486.85      432.07     16.42 o 
   0   3   4      703.70      727.54     10.60 o 
   1   3   4     3178.79     3089.95     91.87 o 
   2   3   4      107.13      130.47     16.03 o 
   3   3   4     2108.86     2095.31     35.99 o 
   4   3   4      135.80      157.43     15.88 o 
   5   3   4      203.89      221.53     24.50 o 
  -5   4   4       54.80       75.47     26.35 o 
  -4   4   4      114.87      122.34     21.96 o 
  -3   4   4      172.29      186.12     19.70 o 
  -2   4   4      289.07      262.70     17.03 o 
  -1   4   4     4244.02     3795.25     50.98 o 
   0   4   4     4334.01     4388.01     42.93 o 
   1   4   4     4826.27     4647.30     45.11 o 
   2   4   4      106.99       94.37      5.38 o 
   3   4   4       61.59       85.19      8.76 o 
   4   4   4       47.33       61.94      9.82 o 
   5   4   4      360.66      357.17     29.02 o 
  -5   5   4      226.99      303.90     37.06 o 
  -4   5   4      242.90      272.51     29.47 o 
  -3   5   4      582.36      632.35     31.77 o 
  -2   5   4      455.72      429.73     21.87 o 
  -1   5   4       13.37       16.31      4.39 o 
   0   5   4        0.66        3.53      3.57 o 
   1   5   4     4140.85     3911.96     39.64 o 
   2   5   4     3262.47     3458.55     37.76 o 
   3   5   4     4561.50     4716.46     64.40 o 
   4   5   4      174.83      154.19     19.58 o 
   5   5   4      363.65      398.50     29.59 o 
  -5   6   4        0.02       10.22     23.19 o 
  -4   6   4      299.87      366.53     31.23 o 
  -3   6   4      103.90      116.88     18.18 o 
  -2   6   4     1646.54     1545.29     31.57 o 
  -1   6   4     4079.49     3768.99     52.91 o 
   0   6   4     3604.04     4069.97     42.01 o 
   1   6   4     2191.46     2167.71     25.39 o 
   2   6   4       16.51       39.44      6.13 o 
   3   6   4       13.57        5.83     11.00 o 
   4   6   4        2.59        1.68     12.68 o 
   5   6   4      102.66       89.18     20.56 o 
  -4   7   4        1.81       14.41     18.02 o 
  -3   7   4      633.31      647.12     34.27 o 
  -2   7   4      634.51      642.46     20.56 o 
  -1   7   4     2110.73     1952.73     24.83 o 
   0   7   4     2565.52     2677.53     30.85 o 
   1   7   4     2794.41     2651.54     30.46 o 
   2   7   4      630.86      599.33     12.75 o 
   3   7   4     3018.23     2883.44     68.04 o 
   4   7   4       31.99       17.03     14.73 o 
   5   7   4       43.93       43.54     17.48 o 
  -4   8   4      598.00      666.20     40.34 o 
  -3   8   4     1087.17     1053.23     30.50 o 
  -2   8   4      408.94      382.88     16.89 o 
  -1   8   4     1342.13     1303.80     29.94 o 
   0   8   4      913.48     1025.32     29.49 o 
   1   8   4       23.66       42.01      6.16 o 
   2   8   4     1373.63     1516.60     39.15 o 
   3   8   4        0.73       -7.55     10.67 o 
   4   8   4      484.82      401.91     27.58 o 
   5   8   4      409.67      312.27     29.88 o 
  -4   9   4        0.01       27.58     20.89 o 
  -3   9   4        1.43        4.54     15.04 o 
  -2   9   4      299.78      295.58     16.71 o 
  -1   9   4      123.90      105.40     10.10 o 
   0   9   4     2500.00     2620.54     32.28 o 
   1   9   4     3113.82     3212.43     47.17 o 
   2   9   4     1624.95     1691.88     32.28 o 
   3   9   4       31.03       32.01     15.02 o 
   4   9   4       69.34       53.68     18.10 o 
   5   9   4        6.05        3.37     17.20 o 
  -4  10   4      175.35      212.83     30.16 o 
  -3  10   4      172.84      181.77     19.00 o 
  -2  10   4       30.60       18.79      8.65 o 
  -1  10   4      142.59      147.23     12.08 o 
   0  10   4      410.28      414.94     12.11 o 
   1  10   4       19.22       20.54      7.72 o 
   2  10   4      963.87      987.89     25.29 o 
   3  10   4      503.70      454.40     28.81 o 
   4  10   4      359.18      344.41     29.71 o 
  -3  11   4        1.94        7.62     11.59 o 
  -2  11   4      763.14      692.43     24.92 o 
  -1  11   4      611.92      589.33     21.22 o 
   0  11   4      674.84      737.16     31.77 o 
   1  11   4       29.59       27.42      8.80 o 
   2  11   4       32.90       31.57      9.48 o 
   3  11   4       53.02       64.31     19.37 o 
   4  11   4       60.34       62.67     20.27 o 
  -3  12   4       23.77       39.13     13.55 o 
  -2  12   4       82.78       84.73     14.02 o 
  -1  12   4      216.20      226.38     20.64 o 
   0  12   4      270.69      292.86     23.76 o 
   1  12   4      249.40      293.31     15.92 o 
   2  12   4      766.31      758.50     24.10 o 
   3  12   4      753.39      744.47     38.33 o 
   4  12   4      371.84      351.71     33.00 o 
  -2  13   4      210.67      216.52     18.71 o 
  -1  13   4       72.52       89.59     18.92 o 
   0  13   4      490.09      486.04     30.70 o 
   1  13   4      144.89      138.67     21.59 o 
   2  13   4       29.10       26.64     16.95 o 
   3  13   4      325.84      364.11     33.00 o 
  -2  14   4        3.43       17.69     19.04 o 
  -1  14   4       83.31       86.39     20.81 o 
   0  14   4      630.71      667.19     36.53 o 
   1  14   4      308.69      345.11     28.24 o 
   2  14   4      351.99      373.13     20.64 o 
   3  14   4       53.35       36.12     23.06 o 
  -1  15   4       23.30       50.27     19.86 o 
   0  15   4       45.66       53.80     20.56 o 
   1  15   4       34.64       62.18     19.82 o 
   2  15   4      209.77      202.57     26.22 o 
  -1 -14   5      106.76       89.14     21.14 o 
  -2 -13   5       22.02       24.75     18.67 o 
  -1 -13   5      114.01      104.16     21.42 o 
   0 -13   5      147.71      139.04     22.57 o 
   1 -13   5      253.58      299.10     29.38 o 
  -3 -12   5      222.47      243.33     28.89 o 
  -2 -12   5      307.45      336.57     31.56 o 
  -1 -12   5      291.45      257.57     27.09 o 
   0 -12   5      366.82      403.79     28.07 o 
   1 -12   5       11.36       13.46     15.68 o 
   2 -12   5       51.55       30.78     19.08 o 
  -3 -11   5      146.26      165.93     24.34 o 
  -2 -11   5       64.65       47.20     18.67 o 
  -1 -11   5      653.79      686.44     34.27 o 
   0 -11   5      265.99      265.08     24.67 o 
   1 -11   5      127.26      239.02     24.99 o 
   2 -11   5       41.33       41.53     12.99 o 
  -4 -10   5        9.91       -2.34     17.28 o 
  -3 -10   5      540.66      524.94     32.59 o 
  -2 -10   5       25.34       25.03     15.51 o 
  -1 -10   5        1.81       -1.19     12.02 o 
   0 -10   5     1304.45     1329.54     44.73 o 
   1 -10   5        0.74       -5.91     13.01 o 
   2 -10   5        1.71       12.88     10.45 o 
   3 -10   5       35.62       28.48     12.77 o 
  -4  -9   5      117.15       95.17     21.51 o 
  -3  -9   5      334.91      319.13     26.64 o 
  -2  -9   5      234.75      249.69     23.60 o 
  -1  -9   5      875.41      977.74     38.04 o 
   0  -9   5      563.72      547.23     28.15 o 
   1  -9   5      673.90      694.91     22.51 o 
   2  -9   5        0.40       -8.19      8.82 o 
   3  -9   5       38.25       32.48     11.65 o 
  -4  -8   5       69.77       32.96     16.95 o 
  -3  -8   5      410.92      385.00     27.09 o 
  -2  -8   5       27.35       26.88     12.89 o 
  -1  -8   5       30.16       53.23     13.83 o 
   0  -8   5       25.58       34.37      7.93 o 
   1  -8   5     1117.51     1124.83     27.22 o 
   2  -8   5      633.45      621.29     40.45 o 
   3  -8   5      790.49      719.08     26.56 o 
   4  -8   5       17.19       36.48     22.33 o 
  -5  -7   5        7.68       11.57     18.02 o 
  -4  -7   5      345.61      304.80     26.22 o 
  -3  -7   5     1656.08     1654.61     52.04 o 
  -2  -7   5     1434.99     1443.71     45.14 o 
  -1  -7   5     2812.58     2737.38     64.43 o 
   0  -7   5       94.40      117.69     19.78 o 
   1  -7   5      219.52      225.48     13.10 o 
   2  -7   5       29.58       34.57      9.06 o 
   3  -7   5        1.05       14.17     15.55 o 
   4  -7   5        0.12       11.20     19.08 o 
  -5  -6   5      105.96      124.35     23.39 o 
  -4  -6   5       13.29       16.54     14.77 o 
  -3  -6   5       60.71       54.83     14.69 o 
  -2  -6   5      797.67      807.75     32.30 o 
  -1  -6   5      711.07      691.42     21.96 o 
   0  -6   5     1015.73     1070.83     22.65 o 
   1  -6   5     1981.32     1830.10     35.75 o 
   2  -6   5      191.66      202.07     16.66 o 
   3  -6   5     1108.57     1087.91     29.73 o 
   4  -6   5        2.85       -1.60     16.70 o 
  -5  -5   5      156.93      172.90     25.57 o 
  -4  -5   5     1553.81     1544.38     51.92 o 
  -3  -5   5     1386.35     1250.86     42.35 o 
  -2  -5   5      281.26      257.81     18.59 o 
  -1  -5   5      178.36      158.45      8.52 o 
   0  -5   5      471.21      498.20     14.41 o 
   1  -5   5       94.62      105.94      8.66 o 
   2  -5   5      596.39      557.75     18.20 o 
   3  -5   5      521.26      539.47     20.16 o 
   4  -5   5      155.89      119.80     22.70 o 
  -5  -4   5        0.05        1.11     15.47 o 
  -4  -4   5      966.09      833.20     37.43 o 
  -3  -4   5       15.43        3.08      9.36 o 
  -2  -4   5     1181.39     1095.71     42.54 o 
  -1  -4   5      862.98      771.44     16.60 o 
   0  -4   5     1710.67     1670.76     27.60 o 
   1  -4   5     2993.88     2868.01     68.54 o 
   2  -4   5        0.43        2.82      5.29 o 
   3  -4   5      110.82      100.13     10.42 o 
   4  -4   5      210.05      203.64     25.36 o 
   5  -4   5        4.73        3.28     18.71 o 
  -5  -3   5       14.44       31.23     17.11 o 
  -4  -3   5       96.31       98.17     18.47 o 
  -3  -3   5      367.62      322.81     12.78 o 
  -2  -3   5      511.05      473.44     13.06 o 
  -1  -3   5      216.89      255.29     30.80 o 
   0  -3   5     2738.52     2791.08     50.52 o 
   1  -3   5     3337.03     3463.20     47.60 o 
   2  -3   5     2283.20     2118.02     25.88 o 
   3  -3   5      429.31      425.50     26.64 o 
   4  -3   5       68.17       60.62     16.87 o 
   5  -3   5       46.04       49.78     20.27 o 
  -5  -2   5        3.95       23.80     17.15 o 
  -3  -2   5      323.58      347.30     13.64 o 
  -2  -2   5     5171.11     4639.54    120.62 o 
  -1  -2   5      651.88      596.20     13.76 o 
   0  -2   5     1463.18     1446.03     23.30 o 
   1  -2   5     2364.26     2455.53     35.25 o 
   2  -2   5        9.24       16.02      3.32 o 
   3  -2   5        0.70        6.28      9.19 o 
   4  -2   5     1025.16     1035.40     44.53 o 
   5  -2   5        9.21        9.40     16.21 o 
  -4  -1   5      837.14      860.65     33.32 o 
  -3  -1   5      354.73      358.07     18.22 o 
  -2  -1   5      167.62      167.57     11.20 o 
  -1  -1   5     2712.47     2582.72     36.20 o 
   0  -1   5     5388.85     5469.30    103.91 o 
   1  -1   5     2208.02     2233.70     24.64 o 
   2  -1   5     1221.48     1165.74     26.58 o 
   3  -1   5      185.61      210.37     10.94 o 
   4  -1   5      462.95      418.98     28.69 o 
   5  -1   5       44.96       48.96     18.80 o 
  -5   0   5      200.84      200.81     26.14 o 
  -4   0   5      963.12     1058.47     39.19 o 
  -3   0   5      199.34      188.50     15.51 o 
  -2   0   5     2248.36     1984.08     43.71 o 
  -1   0   5      445.63      466.34     15.84 o 
   0   0   5     2574.74     2889.79     37.66 o 
   1   0   5       41.26       59.60      5.52 o 
   2   0   5       71.81       92.99     10.42 o 
   3   0   5      183.35      207.83     16.83 o 
   4   0   5      154.83      175.16     21.01 o 
   5   0   5      148.37      154.80     23.76 o 
  -5   1   5        0.18       -8.95     16.25 o 
  -4   1   5      122.76      129.32     19.37 o 
  -3   1   5      802.03      764.70     29.67 o 
  -2   1   5     1110.64      996.08     28.69 o 
  -1   1   5     8219.93     7721.78    127.55 o 
   0   1   5     7485.26     7593.16    124.15 o 
   1   1   5     3161.53     3339.36     42.46 o 
   2   1   5     1483.90     1374.51     24.30 o 
   3   1   5       66.99       55.14      7.38 o 
   4   1   5        4.88        6.60      7.45 o 
   5   1   5       11.46       11.86     14.86 o 
  -5   2   5      108.67      147.87     25.65 o 
  -4   2   5      171.43      199.78     23.23 o 
  -3   2   5      748.37      811.86     31.68 o 
  -2   2   5     6546.08     6244.25    111.75 o 
  -1   2   5     1245.66     1319.44     31.56 o 
   0   2   5       69.16       89.77      5.11 o 
   1   2   5     3394.03     3456.58     44.06 o 
   2   2   5       52.33       38.10      9.25 o 
   3   2   5      667.52      736.40     19.72 o 
   4   2   5     1257.47     1219.14     54.03 o 
   5   2   5       60.56       49.86     16.91 o 
  -5   3   5       12.02       11.12     19.78 o 
  -4   3   5       22.72       21.96     14.65 o 
  -3   3   5     1454.49     1441.33     44.45 o 
  -2   3   5        2.73        5.42      5.79 o 
  -1   3   5     1164.24     1011.35     27.50 o 
   0   3   5     5806.61     5934.92     91.52 o 
   1   3   5     1976.26     2188.73     30.92 o 
   2   3   5     1184.28     1174.08     28.60 o 
   3   3   5      805.95      863.76     21.84 o 
   4   3   5       58.18       63.66     10.28 o 
   5   3   5      272.51      297.70     27.25 o 
  -5   4   5      345.19      392.26     37.96 o 
  -4   4   5      110.92      129.40     21.71 o 
  -3   4   5      141.49      160.75     18.22 o 
  -2   4   5      862.87      829.75     28.93 o 
  -1   4   5      538.32      447.79     18.26 o 
   0   4   5      945.32     1031.27     14.38 o 
   1   4   5      248.42      186.94      9.64 o 
   2   4   5     3812.22     3761.58    119.67 o 
   3   4   5     1061.34     1123.87     25.51 o 
   4   4   5      704.28      702.19     29.24 o 
   5   4   5        6.14        4.02     15.80 o 
  -5   5   5      189.74      240.21     33.37 o 
  -4   5   5       94.90      118.48     21.96 o 
  -3   5   5     2361.80     2472.91     65.29 o 
  -2   5   5     2319.97     2040.64     51.34 o 
  -1   5   5     1762.39     1763.23     84.60 o 
   0   5   5     1237.47     1241.69     16.92 o 
   1   5   5      907.74      876.80     13.48 o 
   2   5   5      143.17      157.92      9.66 o 
   3   5   5     1578.44     1572.55     43.93 o 
   4   5   5      127.20      147.83     20.03 o 
   5   5   5      227.50      273.16     27.46 o 
  -5   6   5      115.47      157.80     30.21 o 
  -4   6   5      108.27      108.88     22.49 o 
  -3   6   5      147.09      154.39     19.29 o 
  -2   6   5      162.50      183.82     17.32 o 
  -1   6   5     2345.94     2139.54     40.03 o 
   0   6   5     1076.14     1047.22     15.79 o 
   1   6   5     6914.16     6918.32     66.65 o 
   2   6   5     2957.91     3057.80     36.36 o 
   3   6   5     1148.23     1193.74     26.49 o 
   4   6   5      701.32      648.76     32.30 o 
   5   6   5        0.40      -12.68     15.35 o 
  -4   7   5      104.07      141.05     24.95 o 
  -3   7   5      613.11      623.77     32.83 o 
  -2   7   5      486.25      438.20     17.45 o 
  -1   7   5     1020.13     1029.33     22.95 o 
   0   7   5      432.35      497.81     11.07 o 
   1   7   5     2118.26     2094.43     25.94 o 
   2   7   5      474.29      461.55     11.48 o 
   3   7   5     1312.38     1281.93     43.05 o 
   4   7   5      256.25      267.91     26.06 o 
   5   7   5      233.56      250.47     27.95 o 
  -4   8   5      112.51       99.52     23.68 o 
  -3   8   5      275.76      250.26     25.81 o 
  -2   8   5      611.32      554.12     20.13 o 
  -1   8   5     1330.55     1211.45     19.06 o 
   0   8   5     1000.17      986.32     16.69 o 
   1   8   5     1338.29     1263.71     19.17 o 
   2   8   5      124.58      126.34     10.05 o 
   3   8   5       13.11        7.96     11.74 o 
   4   8   5      113.71      139.86     21.71 o 
   5   8   5      111.54       95.54     21.92 o 
  -4   9   5       17.87       28.40     19.86 o 
  -3   9   5      190.85      202.25     24.25 o 
  -2   9   5       59.54       60.51     12.37 o 
  -1   9   5       18.50       11.00      7.08 o 
   0   9   5      570.80      598.76     13.49 o 
   1   9   5     1799.71     1730.64     24.44 o 
   2   9   5      451.53      453.66     16.69 o 
   3   9   5     1659.27     1721.67     53.06 o 
   4   9   5       92.84       93.12     20.68 o 
   5   9   5       76.07       48.39     21.18 o 
  -3  10   5       39.06       57.79     13.00 o 
  -2  10   5      361.03      343.85     17.89 o 
  -1  10   5      503.26      488.05     21.67 o 
   0  10   5       40.13       44.68      9.70 o 
   1  10   5      865.09      904.29     22.31 o 
   2  10   5        6.73       -0.32     10.38 o 
   3  10   5       79.67       57.05     17.52 o 
   4  10   5       96.17      100.18     22.28 o 
  -3  11   5       10.11       10.83     11.32 o 
  -2  11   5       54.73       48.47     11.28 o 
  -1  11   5       25.74       18.73      8.60 o 
   0  11   5      771.08      872.83     23.25 o 
   1  11   5      806.45      843.37     46.27 o 
   2  11   5      279.75      340.11     16.89 o 
   3  11   5      142.24      129.19     22.49 o 
   4  11   5       98.55       78.02     21.46 o 
  -3  12   5       72.23       61.92     27.60 o 
  -2  12   5      218.39      199.79     17.33 o 
  -1  12   5      267.64      223.18     16.28 o 
   0  12   5        4.35        8.17     12.89 o 
   1  12   5       25.05       17.88     16.46 o 
   2  12   5      496.29      466.02     20.06 o 
   3  12   5        5.11       -0.82     17.40 o 
   4  12   5      374.92      319.87     32.22 o 
  -2  13   5      352.24      333.34     21.49 o 
  -1  13   5      315.80      325.00     27.21 o 
   0  13   5     1309.23     1390.97     49.78 o 
   1  13   5      763.35      740.28     35.29 o 
   2  13   5      616.23      588.93     33.61 o 
   3  13   5      342.22      308.46     31.35 o 
  -2  14   5       72.63      101.20     23.80 o 
  -1  14   5       40.17       74.90     19.49 o 
   0  14   5      163.35      155.46     23.39 o 
   1  14   5        9.31        7.55     15.51 o 
   2  14   5      440.38      393.62     32.26 o 
   3  14   5      248.69      252.15     30.21 o 
  -1  15   5       19.13       16.01     18.76 o 
   0  15   5      276.88      288.22     30.57 o 
   1  15   5       58.54       76.29     20.85 o 
  -2 -13   6      161.24      144.30     26.02 o 
  -1 -13   6        2.46      -11.12     15.92 o 
   0 -13   6        0.98        4.06     15.88 o 
  -3 -12   6      251.01      166.34     27.00 o 
  -2 -12   6      239.35      275.83     30.04 o 
  -1 -12   6      274.72      272.30     27.58 o 
   0 -12   6      168.61      213.12     24.42 o 
   1 -12   6      137.52      135.35     23.06 o 
  -3 -11   6       73.72       30.99     18.43 o 
  -2 -11   6      155.06      156.65     24.01 o 
  -1 -11   6       38.79       45.31     17.52 o 
   0 -11   6       25.90       13.46     15.39 o 
   1 -11   6      356.70      402.48     28.69 o 
   2 -11   6      189.18      204.30     18.98 o 
  -4 -10   6       23.91       13.83     18.80 o 
  -3 -10   6      178.32      159.24     24.62 o 
  -2 -10   6       59.28       78.92     19.49 o 
  -1 -10   6      327.84      327.99     26.64 o 
   0 -10   6      689.42      788.75     35.66 o 
   1 -10   6        5.54       -9.11     12.76 o 
   2 -10   6        4.94        0.24     21.46 o 
   3 -10   6       74.09       19.41     20.27 o 
  -4  -9   6       57.43       54.38     20.52 o 
  -3  -9   6      125.28       95.91     20.60 o 
  -2  -9   6       16.13       14.69     13.71 o 
  -1  -9   6     1255.92     1229.07     44.24 o 
   0  -9   6       66.02      101.90     17.73 o 
   1  -9   6      656.57      691.06     22.85 o 
   2  -9   6      229.64      219.23     17.09 o 
   3  -9   6       35.52        4.76     17.32 o 
  -4  -8   6      200.66      164.65     24.54 o 
  -3  -8   6      833.79      915.40     40.10 o 
  -2  -8   6      825.83      796.59     36.03 o 
  -1  -8   6      455.53      453.45     26.80 o 
   0  -8   6      295.27      312.36     22.28 o 
   1  -8   6      371.60      359.20     32.38 o 
   2  -8   6       38.07       31.36      9.95 o 
   3  -8   6      381.29      337.68     31.81 o 
  -4  -7   6        0.65       -8.21     14.12 o 
  -3  -7   6      402.34      402.69     27.62 o 
  -2  -7   6      523.30      558.31     29.10 o 
  -1  -7   6     4022.52     3866.02     83.84 o 
   0  -7   6      346.25      386.28     29.34 o 
   1  -7   6     1078.57     1023.37     25.26 o 
   2  -7   6      134.46      134.94     12.84 o 
   3  -7   6       91.55       59.22     18.80 o 
   4  -7   6       35.11        5.01     17.89 o 
  -5  -6   6      182.67      232.78     28.89 o 
  -4  -6   6       31.32       44.32     16.38 o 
  -3  -6   6      876.36      795.69     35.25 o 
  -2  -6   6       91.75       96.81     15.55 o 
  -1  -6   6      543.59      561.90     30.76 o 
   0  -6   6      104.50      101.37      9.17 o 
   1  -6   6      531.33      499.35     17.10 o 
   2  -6   6       54.27       37.84      8.27 o 
   3  -6   6      183.61      148.40     22.16 o 
   4  -6   6       38.93       24.42     18.67 o 
  -5  -5   6        4.79       14.86     17.32 o 
  -4  -5   6       62.12       53.19     16.79 o 
  -3  -5   6     1290.08     1214.17     43.05 o 
  -2  -5   6     1309.06     1275.03     40.63 o 
  -1  -5   6     3315.38     3306.12     47.36 o 
   0  -5   6       35.08       35.13      6.16 o 
   1  -5   6       99.96       98.66      8.95 o 
   2  -5   6        0.41       10.42      6.69 o 
   3  -5   6       69.80       80.19     18.30 o 
   4  -5   6        4.48      -13.34     15.10 o 
  -5  -4   6      228.82      189.61     26.64 o 
  -4  -4   6      130.28       87.17     18.39 o 
  -3  -4   6      195.80      217.80     21.01 o 
  -2  -4   6      692.99      702.34     17.21 o 
  -1  -4   6      161.96      180.01      9.56 o 
   0  -4   6      157.45      150.30      8.87 o 
   1  -4   6     2802.83     2806.28     42.57 o 
   2  -4   6     1016.38      969.90     23.10 o 
   3  -4   6     1234.12     1117.11     44.16 o 
   4  -4   6        3.56       10.96     15.02 o 
  -5  -3   6       23.78       13.38     17.11 o 
  -4  -3   6      906.18      848.87     38.37 o 
  -3  -3   6       87.77       94.86     21.57 o 
  -2  -3   6      884.60      855.85     19.08 o 
  -1  -3   6      175.26      162.24      8.74 o 
   0  -3   6      232.42      205.63     22.90 o 
   1  -3   6      715.37      743.12     17.45 o 
   2  -3   6       37.02       32.47      6.13 o 
   3  -3   6       57.08       40.38     14.45 o 
   4  -3   6      259.17      240.49     26.80 o 
   5  -3   6      148.77      115.20     25.73 o 
  -5  -2   6       77.72       72.60     20.97 o 
  -4  -2   6       16.54       -2.91     12.76 o 
  -3  -2   6      125.40      112.18      9.42 o 
  -2  -2   6     1231.94     1118.42     27.07 o 
  -1  -2   6       47.50       37.37      5.20 o 
   0  -2   6     6642.95     7261.39     87.32 o 
   1  -2   6      454.39      422.64     12.41 o 
   2  -2   6      151.57      139.94      6.55 o 
   3  -2   6      772.35      735.97     34.02 o 
   4  -2   6      148.80      103.13     20.19 o 
   5  -2   6       25.89       24.54     18.92 o 
  -4  -1   6     1079.38     1067.41     36.44 o 
  -3  -1   6      539.72      472.17     21.05 o 
  -2  -1   6     1767.35     1774.82     39.97 o 
  -1  -1   6       43.00       37.21      5.31 o 
   0  -1   6       13.31       30.72      4.49 o 
   1  -1   6      881.58      905.81     13.67 o 
   2  -1   6      556.26      542.74     14.33 o 
   3  -1   6      843.66      895.22     31.89 o 
   4  -1   6        2.31        2.42     11.16 o 
   5  -1   6      131.47      128.99     24.46 o 
  -4   0   6      299.06      285.60     21.67 o 
  -3   0   6       46.93       58.77     10.71 o 
  -2   0   6     6829.21     6503.46    113.23 o 
  -1   0   6      504.71      464.04     16.95 o 
   0   0   6     6949.08     7116.52     83.98 o 
   1   0   6     4645.67     4580.36     88.36 o 
   2   0   6     5011.75     4995.22     63.41 o 
   3   0   6     1123.73     1004.29     22.60 o 
   4   0   6      377.35      384.71     28.11 o 
   5   0   6       36.59       18.55     15.92 o 
  -5   1   6       30.38       28.60     18.43 o 
  -4   1   6      887.17      874.93     36.48 o 
  -3   1   6        5.20        6.94      8.33 o 
  -2   1   6     2872.49     2871.58     59.67 o 
  -1   1   6       74.72       95.83      8.91 o 
   0   1   6     1120.29     1137.02     28.19 o 
   1   1   6     3007.90     2959.52     54.17 o 
   2   1   6     8058.79     7756.83     92.27 o 
   3   1   6      473.87      492.10     16.48 o 
   4   1   6      238.63      234.16     14.85 o 
   5   1   6       71.99       31.81     16.79 o 
  -5   2   6      131.77      134.04     24.30 o 
  -4   2   6      326.70      393.41     27.21 o 
  -3   2   6      458.30      501.88     25.03 o 
  -2   2   6      508.97      456.28     20.64 o 
  -1   2   6     3018.94     2954.93     58.15 o 
   0   2   6     4473.74     4388.59     53.05 o 
   1   2   6     1153.82     1145.41     22.08 o 
   2   2   6     2805.24     2826.31     41.27 o 
   3   2   6       21.11       23.01      6.45 o 
   4   2   6      727.21      788.05     23.68 o 
   5   2   6       13.77        6.89     13.67 o 
  -5   3   6        0.45       11.24     19.29 o 
  -4   3   6      465.82      492.93     31.11 o 
  -3   3   6       14.92       16.38     10.55 o 
  -2   3   6     1201.70     1090.64     32.91 o 
  -1   3   6     3988.29     3589.04     68.95 o 
   0   3   6     4777.05     4781.57    101.78 o 
   1   3   6       82.00       77.37     14.18 o 
   2   3   6     1319.31     1201.37     23.64 o 
   3   3   6      167.86      192.89     12.01 o 
   4   3   6      133.86      111.00     12.19 o 
   5   3   6        3.61        1.58      9.63 o 
  -5   4   6      107.68      143.85     28.11 o 
  -4   4   6      210.37      251.17     26.92 o 
  -3   4   6      385.98      417.54     25.24 o 
  -2   4   6      999.98      883.18     29.92 o 
  -1   4   6      517.29      545.83     20.77 o 
   0   4   6        7.62       20.43      3.64 o 
   1   4   6      431.83      411.45     11.65 o 
   2   4   6      752.27      726.95     18.24 o 
   3   4   6       58.00       91.66     20.89 o 
   4   4   6     1393.37     1413.42     32.69 o 
   5   4   6       99.09       96.57     19.82 o 
  -5   5   6        0.13       18.26     21.38 o 
  -4   5   6        0.03       21.05     16.38 o 
  -3   5   6      412.98      398.42     25.53 o 
  -2   5   6      946.24      870.95     31.27 o 
  -1   5   6     2504.13     2354.14     52.33 o 
   0   5   6     6106.41     5999.11     58.69 o 
   1   5   6      215.05      212.68      7.29 o 
   2   5   6     3028.84     3119.25     83.99 o 
   3   5   6       64.18       42.87      8.08 o 
   4   5   6       45.16       54.91     15.64 o 
   5   5   6        0.22        2.87     15.02 o 
  -4   6   6       85.10      109.29     22.04 o 
  -3   6   6      146.72      140.19     19.33 o 
  -2   6   6      290.54      294.09     19.74 o 
  -1   6   6      154.95      185.27     10.56 o 
   0   6   6        3.01       12.23      3.17 o 
   1   6   6      707.82      674.73     12.48 o 
   2   6   6     1879.73     1891.23     38.78 o 
   3   6   6      872.60      884.91     23.23 o 
   4   6   6      719.29      706.96     34.06 o 
   5   6   6       53.65       55.20     19.86 o 
  -4   7   6        2.05        7.51     16.91 o 
  -3   7   6      461.59      474.75     29.02 o 
  -2   7   6     2269.16     2076.38     55.16 o 
  -1   7   6     2323.81     2194.29     37.70 o 
   0   7   6     2390.98     2536.96     30.47 o 
   1   7   6      153.38      162.65      7.38 o 
   2   7   6      710.53      801.47     30.02 o 
   3   7   6      220.93      257.03     22.78 o 
   4   7   6       41.08       45.88     16.42 o 
   5   7   6      259.76      287.24     30.08 o 
  -4   8   6       42.50       59.84     20.44 o 
  -3   8   6       23.49       27.62     15.18 o 
  -2   8   6      290.87      295.19     15.78 o 
  -1   8   6      318.53      315.02     28.17 o 
   0   8   6       13.56       17.74      4.44 o 
   1   8   6     1301.87     1268.11     19.60 o 
   2   8   6      748.29      736.01     30.08 o 
   3   8   6      749.76      695.30     32.71 o 
   4   8   6      283.96      207.91     24.17 o 
   5   8   6        2.47        5.75     16.99 o 
  -4   9   6       53.51       76.83     23.23 o 
  -3   9   6      528.18      527.78     32.30 o 
  -2   9   6        1.77       -2.36      9.01 o 
  -1   9   6      305.32      351.92     55.08 o 
   0   9   6       87.75       92.02     16.80 o 
   1   9   6        3.31        2.27      4.52 o 
   2   9   6      126.24      140.85     17.69 o 
   3   9   6      538.00      542.96     30.37 o 
   4   9   6      153.64      166.38     23.84 o 
   5   9   6      308.42      305.38     31.44 o 
  -3  10   6        4.50       -2.75     14.24 o 
  -2  10   6       65.50       65.80     13.38 o 
  -1  10   6      880.06      976.12     25.86 o 
   0  10   6      671.75      714.79     15.55 o 
   1  10   6     2572.44     2655.14     42.76 o 
   2  10   6       12.63       33.37     12.97 o 
   3  10   6      865.73      899.19     39.03 o 
   4  10   6       15.62        6.94     16.01 o 
  -3  11   6      215.61      183.45     25.24 o 
  -2  11   6      117.82      112.14     28.40 o 
  -1  11   6      433.95      405.17     26.82 o 
   0  11   6        4.44       16.25      7.27 o 
   1  11   6       28.05       29.39      8.68 o 
   2  11   6     1115.50     1180.35     41.94 o 
   3  11   6     1026.23     1000.02     41.82 o 
   4  11   6       74.35       49.74     19.90 o 
  -3  12   6       56.86       56.74     20.40 o 
  -2  12   6      344.46      336.90     20.16 o 
  -1  12   6      814.82      805.36     29.43 o 
   0  12   6      118.71      157.80     20.93 o 
   1  12   6      871.31      885.07     24.60 o 
   2  12   6      210.46      239.63     24.42 o 
   3  12   6      162.25      189.81     25.57 o 
   4  12   6        1.06       -5.34     19.37 o 
  -2  13   6       11.32       17.11     14.82 o 
  -1  13   6        3.74        8.25     16.46 o 
   0  13   6      376.62      474.05     30.86 o 
   1  13   6      936.34     1060.23     41.94 o 
   2  13   6      568.30      607.89     32.96 o 
   3  13   6      641.16      585.15     36.40 o 
  -1  14   6      230.88      230.85     28.19 o 
   0  14   6      323.80      347.53     29.06 o 
   1  14   6       69.10       74.32     18.96 o 
   2  14   6       61.80       78.43     20.56 o 
   3  14   6        9.22       20.89     20.48 o 
  -1  15   6       80.24       57.13     21.55 o 
   0  15   6      178.75      234.83     27.83 o 
   1  15   6       59.53       42.03     19.86 o 
  -1 -13   7       37.07       31.72     19.95 o 
  -2 -12   7        4.69      -25.36     16.91 o 
  -1 -12   7       16.20       21.38     18.43 o 
   0 -12   7      239.56      246.36     27.29 o 
   1 -12   7       50.99       64.80     20.07 o 
  -3 -11   7      136.23       92.71     23.06 o 
  -2 -11   7      534.57      605.96     36.73 o 
  -1 -11   7       60.95       70.34     19.62 o 
   0 -11   7       84.81       71.41     18.14 o 
   1 -11   7       53.68       28.65     16.50 o 
   2 -11   7       24.53       20.97     17.40 o 
  -3 -10   7       18.25       38.29     19.82 o 
  -2 -10   7      297.50      309.73     29.43 o 
  -1 -10   7      258.51      236.14     25.77 o 
   0 -10   7      647.10      615.36     32.59 o 
   1 -10   7       44.83       48.84     16.91 o 
   2 -10   7      158.06      130.67     15.79 o 
  -4  -9   7      389.71      353.81     33.20 o 
  -3  -9   7       43.22       34.80     18.34 o 
  -2  -9   7       30.21       31.15     15.43 o 
  -1  -9   7      453.62      458.87     29.67 o 
   0  -9   7       75.76       54.75     16.46 o 
   1  -9   7        0.52       -6.77      8.49 o 
   2  -9   7       37.32       41.56     20.52 o 
   3  -9   7       60.40       42.97     20.52 o 
  -4  -8   7       22.16       25.81     18.06 o 
  -3  -8   7      251.32      309.40     28.24 o 
  -2  -8   7      214.81      218.66     23.27 o 
  -1  -8   7     1513.62     1561.04     49.21 o 
   0  -8   7      391.16      408.76     25.28 o 
   1  -8   7      313.29      321.57     30.27 o 
   2  -8   7       16.62       14.26      9.41 o 
   3  -8   7        0.41        2.75     16.17 o 
  -4  -7   7      143.25      178.44     24.34 o 
  -3  -7   7       10.28       15.35     13.17 o 
  -2  -7   7      213.09      195.47     21.92 o 
  -1  -7   7        3.04       29.67     12.60 o 
   0  -7   7        6.88       15.61      7.62 o 
   1  -7   7     1270.71     1208.75     28.05 o 
   2  -7   7      279.33      252.04     24.13 o 
   3  -7   7       56.13       63.24     19.37 o 
   4  -7   7      102.89       77.57     23.52 o 
  -4  -6   7       79.56       82.37     19.33 o 
  -3  -6   7      680.30      690.66     34.02 o 
  -2  -6   7      784.64      881.46     36.07 o 
  -1  -6   7      715.38      731.38     31.19 o 
   0  -6   7     2217.80     2456.93     48.00 o 
   1  -6   7      375.65      367.18     15.75 o 
   2  -6   7      390.52      341.89     16.74 o 
   3  -6   7      135.22      134.16     22.04 o 
   4  -6   7       13.54       26.88     19.08 o 
  -5  -5   7       77.59       52.65     21.01 o 
  -4  -5   7        7.59       -4.10     12.80 o 
  -3  -5   7       14.61       -2.13     11.66 o 
  -2  -5   7       34.45       11.61     10.71 o 
  -1  -5   7      848.30      833.29     20.11 o 
   0  -5   7      552.43      611.34     25.77 o 
   1  -5   7     1507.86     1484.01     29.54 o 
   2  -5   7      208.29      227.23     13.88 o 
   3  -5   7      192.66      160.51     22.57 o 
   4  -5   7       65.72       26.43     17.69 o 
  -5  -4   7      194.42      169.37     26.80 o 
  -4  -4   7      202.66      199.95     23.60 o 
  -3  -4   7      855.56      852.69     36.20 o 
  -2  -4   7      303.16      257.92     11.75 o 
  -1  -4   7      724.80      718.66     18.24 o 
   0  -4   7      372.94      449.43     14.42 o 
   1  -4   7      231.89      223.80     12.15 o 
   2  -4   7      146.96      133.34     10.80 o 
   3  -4   7     1231.35     1148.22     46.13 o 
   4  -4   7       72.24       47.81     19.08 o 
  -5  -3   7       62.19       74.69     22.00 o 
  -4  -3   7        6.49       16.87     14.49 o 
  -3  -3   7      195.54      167.44     20.07 o 
  -2  -3   7     1121.17     1068.28     22.73 o 
  -1  -3   7     3552.85     3363.65     48.08 o 
   0  -3   7     1747.45     1922.69     43.83 o 
   1  -3   7     1012.29      956.93     20.98 o 
   2  -3   7       99.78      108.22     15.51 o 
   3  -3   7        0.20        2.01     11.16 o 
   4  -3   7      198.59      133.46     22.90 o 
  -5  -2   7      161.72      163.79     25.77 o 
  -4  -2   7        2.40        2.09     12.93 o 
  -3  -2   7     2663.62     2513.13     41.83 o 
  -2  -2   7      107.32      124.18      8.95 o 
  -1  -2   7      709.51      723.39     17.34 o 
   0  -2   7       77.65       77.70      6.92 o 
   1  -2   7     1181.09     1150.35     22.19 o 
   2  -2   7      992.59      936.91     23.74 o 
   3  -2   7     1423.98     1455.98     49.99 o 
   4  -2   7       27.47       26.27     14.32 o 
   5  -2   7      118.74       94.84     24.25 o 
  -4  -1   7      428.36      455.55     24.91 o 
  -3  -1   7     1269.11     1165.50     34.02 o 
  -2  -1   7     1590.96     1503.91     27.96 o 
  -1  -1   7     2638.46     2485.10     37.56 o 
   0  -1   7     1590.72     1759.81     30.64 o 
   1  -1   7     1105.26     1023.26     19.51 o 
   2  -1   7       18.38       28.62      5.32 o 
   3  -1   7       11.26       14.06      5.89 o 
   4  -1   7        2.20        0.33     11.37 o 
   5  -1   7       70.84      100.47     23.15 o 
  -4   0   7       12.80       21.79     12.52 o 
  -3   0   7      251.73      225.27     16.50 o 
  -2   0   7      410.10      387.05     17.93 o 
  -1   0   7      375.87      385.24     16.54 o 
   0   0   7     5036.08     5235.13     65.24 o 
   1   0   7     2821.19     3025.37     32.64 o 
   2   0   7      650.91      625.80     16.17 o 
   3   0   7     2651.14     2723.57     43.15 o 
   4   0   7        1.18       10.22     12.48 o 
   5   0   7       92.22      111.96     23.68 o 
  -5   1   7       29.15       30.08     17.44 o 
  -4   1   7     1389.25     1373.69     45.68 o 
  -3   1   7     1885.84     1912.39     49.90 o 
  -2   1   7     2053.58     1883.33     44.90 o 
  -1   1   7     1203.27     1102.67     29.63 o 
   0   1   7       80.43      114.09     17.13 o 
   1   1   7       83.69      101.30     12.29 o 
   2   1   7       20.85       20.74      5.20 o 
   3   1   7      293.92      328.39     14.27 o 
   4   1   7      380.83      353.24     17.02 o 
   5   1   7      289.65      265.98     29.22 o 
  -5   2   7       33.02       18.71     17.98 o 
  -4   2   7       94.63       48.84     15.76 o 
  -3   2   7       14.96       16.25      9.81 o 
  -2   2   7      999.73      899.60     29.51 o 
  -1   2   7      627.87      562.33     20.23 o 
   0   2   7     1106.74     1099.87     29.22 o 
   1   2   7     1572.49     1433.92     24.20 o 
   2   2   7      756.48      685.13     17.43 o 
   3   2   7      258.36      254.88     13.17 o 
   4   2   7       14.85       16.08      8.57 o 
   5   2   7       24.80       18.92     15.88 o 
  -5   3   7       28.56       11.16     19.04 o 
  -4   3   7      250.30      316.95     28.07 o 
  -3   3   7       38.57       51.46     12.35 o 
  -2   3   7        3.63        9.60      7.10 o 
  -1   3   7      222.34      239.63     14.24 o 
   0   3   7      468.03      442.93     11.73 o 
   1   3   7       39.96       53.46      5.73 o 
   2   3   7      877.31      811.40     19.25 o 
   3   3   7       56.98       65.29     12.35 o 
   4   3   7      215.51      243.43     15.96 o 
   5   3   7      143.90      118.03     21.92 o 
  -5   4   7        8.08       21.63     20.73 o 
  -4   4   7        4.16       10.55     15.68 o 
  -3   4   7       11.18        7.43     10.14 o 
  -2   4   7     1093.36     1003.55     33.57 o 
  -1   4   7      919.38      850.06     27.05 o 
   0   4   7     5384.20     5394.14     94.62 o 
   1   4   7     1879.03     1800.59     28.65 o 
   2   4   7      141.74      166.76     10.36 o 
   3   4   7       21.43       28.66      7.21 o 
   4   4   7      462.50      466.14     21.94 o 
   5   4   7        9.11       -3.16     15.39 o 
  -4   5   7      524.01      600.01     35.75 o 
  -3   5   7        4.45       15.47     11.04 o 
  -2   5   7      129.85      161.57     16.38 o 
  -1   5   7       12.84       42.03      8.50 o 
   0   5   7      685.47      647.80     16.54 o 
   1   5   7     1360.62     1295.52     17.92 o 
   2   5   7     3731.98     3660.91     51.97 o 
   3   5   7      677.11      699.51     20.82 o 
   4   5   7     1158.97     1165.56     30.20 o 
   5   5   7        6.23       16.29     16.05 o 
  -4   6   7      132.76      144.09     24.34 o 
  -3   6   7      621.55      609.40     31.60 o 
  -2   6   7      825.79      838.16     32.05 o 
  -1   6   7     1543.42     1515.65     40.67 o 
   0   6   7     1958.88     2024.35     25.82 o 
   1   6   7     1801.65     1847.92     23.62 o 
   2   6   7      122.44      177.45     18.39 o 
   3   6   7        4.52        1.21      6.16 o 
   4   6   7      183.30      210.04     23.47 o 
   5   6   7       13.08       -1.27     16.87 o 
  -4   7   7       90.00       69.81     21.01 o 
  -3   7   7       70.98       96.94     17.65 o 
  -2   7   7       58.39       81.75     14.24 o 
  -1   7   7     1160.95     1137.31     25.58 o 
   0   7   7     3605.58     3679.84     44.25 o 
   1   7   7     1292.68     1305.24     19.51 o 
   2   7   7     2082.25     2087.45     35.97 o 
   3   7   7        5.37       -5.38     10.71 o 
   4   7   7      238.32      232.04     25.03 o 
   5   7   7        1.78       -3.12     16.58 o 
  -4   8   7       54.27       61.07     21.96 o 
  -3   8   7      343.19      345.84     26.22 o 
  -2   8   7     2282.21     2195.03     58.56 o 
  -1   8   7        2.26        5.15      6.01 o 
   0   8   7       40.97       38.00      5.20 o 
   1   8   7      876.00      913.90     16.57 o 
   2   8   7        8.64        8.64      6.36 o 
   3   8   7      558.13      590.49     30.53 o 
   4   8   7      693.04      621.55     34.02 o 
   5   8   7      147.02      137.81     24.87 o 
  -4   9   7       30.41       25.81     19.29 o 
  -3   9   7      291.43      312.97     28.15 o 
  -2   9   7      184.15      166.88     29.24 o 
  -1   9   7      937.17      914.85     24.28 o 
   0   9   7     1218.45     1223.06     28.33 o 
   1   9   7      659.28      687.17     15.08 o 
   2   9   7      247.94      261.51     20.93 o 
   3   9   7        5.28       21.51     14.12 o 
   4   9   7       46.05       33.98     18.26 o 
  -3  10   7      109.97       98.09     20.27 o 
  -2  10   7       16.05       12.23      8.94 o 
  -1  10   7        0.11       13.57      7.65 o 
   0  10   7       35.44       42.69      8.36 o 
   1  10   7      300.70      339.72     14.57 o 
   2  10   7     1296.86     1295.02     42.93 o 
   3  10   7     1080.53     1154.29     44.08 o 
   4  10   7      304.91      345.64     30.78 o 
  -3  11   7      364.25      363.98     32.01 o 
  -2  11   7      230.00      268.48     28.75 o 
  -1  11   7      767.97      718.41     23.56 o 
   0  11   7      557.73      560.06     14.92 o 
   1  11   7        2.94        7.03      7.86 o 
   2  11   7       74.88       95.13     18.67 o 
   3  11   7      164.14      187.68     24.17 o 
   4  11   7        7.22       10.55     18.47 o 
  -2  12   7        1.55        9.11     13.05 o 
  -1  12   7      289.94      283.39     46.68 o 
   0  12   7      460.81      480.25     28.77 o 
   1  12   7      731.82      796.14     32.85 o 
   2  12   7      263.36      250.88     25.03 o 
   3  12   7      249.82      304.15     29.71 o 
   4  12   7      282.89      253.55     29.47 o 
  -2  13   7      133.53      135.91     27.85 o 
  -1  13   7       54.48       56.57     12.56 o 
   0  13   7       17.18       25.90     15.68 o 
   1  13   7       34.08       19.26     10.33 o 
   2  13   7        0.33      -13.75     15.84 o 
   3  13   7       62.96       56.39     21.71 o 
  -1  14   7      134.28      163.71     25.65 o 
   0  14   7      113.75      148.69     23.02 o 
   2  14   7      249.42      294.83     29.06 o 
   3  14   7      165.53      117.25     23.97 o 
   0  15   7        0.02        4.23     16.95 o 
   2  15   7       73.42       48.10     20.40 o 
  -1 -12   8      123.98      120.00     24.83 o 
   0 -12   8        6.49       -4.68     16.17 o 
  -2 -11   8      118.05      113.19     23.31 o 
  -1 -11   8       58.66       77.52     20.68 o 
   0 -11   8      194.86      214.84     25.69 o 
  -3 -10   8       50.73       41.70     20.19 o 
  -2 -10   8       35.91       30.00     18.71 o 
  -1 -10   8       70.72       22.86     17.93 o 
   0 -10   8      216.19      251.41     25.28 o 
   1 -10   8      219.72      201.22     23.84 o 
   2 -10   8       32.91       45.19     20.19 o 
  -3  -9   8       50.51       44.82     19.41 o 
  -2  -9   8      537.52      532.41     32.67 o 
  -1  -9   8      474.59      496.46     31.27 o 
   0  -9   8      211.64      222.36     23.47 o 
   1  -9   8       32.53       19.77      9.98 o 
   2  -9   8       36.17       30.29     17.73 o 
  -4  -8   8      104.55       62.50     21.96 o 
  -3  -8   8        1.69       -5.46     15.51 o 
  -2  -8   8       15.85       33.78     16.17 o 
  -1  -8   8       43.37       32.59     15.64 o 
   0  -8   8      360.29      354.87     24.95 o 
   1  -8   8      212.88      168.50     34.12 o 
   2  -8   8      984.92      790.72     39.03 o 
   3  -8   8       47.73       46.95     19.78 o 
  -4  -7   8      298.36      307.84     30.41 o 
  -3  -7   8      294.66      297.38     25.86 o 
  -2  -7   8     1913.12     1880.99     57.78 o 
  -1  -7   8        9.39       -1.11     12.07 o 
   0  -7   8      575.84      591.41     26.00 o 
   1  -7   8       13.82       16.47      8.51 o 
   2  -7   8       21.63       19.41     14.53 o 
   3  -7   8       23.26       38.50     18.26 o 
  -4  -6   8       67.70       59.43     19.04 o 
  -3  -6   8       36.70       43.67     14.90 o 
  -2  -6   8      470.57      481.65     28.36 o 
  -1  -6   8      822.40      955.00     36.85 o 
   0  -6   8     1764.85     2023.46     37.20 o 
   1  -6   8      278.12      289.27     15.56 o 
   2  -6   8      546.91      464.70     29.18 o 
   3  -6   8        3.60       -3.57     13.83 o 
   4  -6   8       57.49       45.10     22.20 o 
  -4  -5   8      538.66      568.86     33.94 o 
  -3  -5   8      271.04      254.00     24.71 o 
  -2  -5   8      580.44      600.75     30.25 o 
  -1  -5   8      239.96      232.69     12.66 o 
   0  -5   8       74.04       74.10     11.66 o 
   1  -5   8      533.11      510.97     17.99 o 
   2  -5   8       53.73       48.30     14.73 o 
   3  -5   8      164.28      167.85     23.89 o 
   4  -5   8      268.69      153.86     26.55 o 
  -5  -4   8       19.59       18.76     18.14 o 
  -4  -4   8        1.33       -5.42     13.13 o 
  -3  -4   8     1447.66     1413.71     48.18 o 
  -2  -4   8      356.81      335.80     14.04 o 
  -1  -4   8      937.24      996.85     23.22 o 
   0  -4   8      918.58     1033.85     33.06 o 
   1  -4   8       57.08       42.09     19.86 o 
   2  -4   8      140.95      127.14     18.47 o 
   3  -4   8       85.64       68.41     17.93 o 
   4  -4   8       17.60       -4.43     15.39 o 
  -5  -3   8      181.50      222.03     29.10 o 
  -4  -3   8       23.04       33.37     16.05 o 
  -3  -3   8      328.04      284.37     23.97 o 
  -2  -3   8      201.89      211.94     11.96 o 
  -1  -3   8      377.88      361.95     14.38 o 
   0  -3   8       65.86       59.44      7.30 o 
   1  -3   8     1725.76     1690.83     30.69 o 
   2  -3   8      978.57      951.72     37.88 o 
   3  -3   8      244.16      238.69     25.08 o 
   4  -3   8      166.69      160.75     24.34 o 
  -5  -2   8       67.94       69.69     21.83 o 
  -4  -2   8        0.48        4.51     13.91 o 
  -3  -2   8      467.03      437.22     16.50 o 
  -2  -2   8      750.03      697.57     19.10 o 
  -1  -2   8     3759.86     3701.35     86.72 o 
   0  -2   8     2020.37     2210.90     35.46 o 
   1  -2   8      155.30      143.40      9.36 o 
   2  -2   8        2.18        5.30      4.54 o 
   3  -2   8      774.71      804.88     37.55 o 
   4  -2   8       30.91        5.38     13.95 o 
  -5  -1   8      116.79       97.10     22.57 o 
  -3  -1   8       53.83       44.57     10.67 o 
  -2  -1   8      652.23      622.33     20.95 o 
  -1  -1   8     2127.02     2039.22     36.55 o 
   0  -1   8      228.07      229.00     12.95 o 
   1  -1   8      758.50      785.07     39.60 o 
   2  -1   8      871.88      862.90     19.80 o 
   3  -1   8      681.89      662.39     34.10 o 
   4  -1   8      117.10      118.44     21.59 o 
   5  -1   8       10.79       16.66     17.57 o 
  -4   0   8      178.85      198.59     20.40 o 
  -3   0   8     1919.84     1764.23     46.29 o 
  -2   0   8       79.21       91.27     10.92 o 
  -1   0   8     1992.87     1927.23     32.31 o 
   0   0   8      198.13      206.49      9.81 o 
   1   0   8      243.77      243.10      8.88 o 
   2   0   8      337.99      328.34     12.78 o 
   3   0   8        1.63       11.48      6.31 o 
   4   0   8       52.17       42.07     15.92 o 
   5   0   8      133.72      129.93     24.42 o 
  -5   1   8        6.14       14.82     17.24 o 
  -4   1   8      136.14      155.71     19.49 o 
  -3   1   8      384.72      398.70     22.70 o 
  -2   1   8      808.17      695.22     25.16 o 
  -1   1   8     1074.67      944.87     28.52 o 
   0   1   8     2769.06     2867.87     49.58 o 
   1   1   8     2143.03     2112.07     32.77 o 
   2   1   8     1056.31     1010.42     21.81 o 
   3   1   8       39.06       48.11      9.48 o 
   4   1   8        9.13        3.49     13.05 o 
   5   1   8       36.43       19.66     17.48 o 
  -5   2   8       63.48       81.55     22.12 o 
  -4   2   8      124.94      147.91     20.60 o 
  -3   2   8     1546.63     1464.06     44.20 o 
  -2   2   8       50.18       55.45     10.34 o 
  -1   2   8      952.82     1001.79     29.67 o 
   0   2   8     1890.11     1819.14     42.52 o 
   1   2   8      950.83      895.08     18.82 o 
   2   2   8      957.68      929.60     21.07 o 
   3   2   8     1502.20     1496.89     30.74 o 
   4   2   8       86.59       92.85     11.36 o 
   5   2   8      206.97      185.54     25.61 o 
  -5   3   8        9.61       12.52     18.51 o 
  -4   3   8      132.79      172.90     23.43 o 
  -3   3   8       67.34       65.38     13.09 o 
  -2   3   8     1338.03     1285.50     38.00 o 
  -1   3   8     1930.10     1860.92     44.24 o 
   0   3   8      180.01      189.89      8.51 o 
   1   3   8      307.39      280.55     10.84 o 
   2   3   8       56.97       47.36      7.06 o 
   3   3   8      141.75      137.38     11.35 o 
   4   3   8       81.45       66.42     10.82 o 
   5   3   8       85.57       99.15     21.83 o 
  -4   4   8      165.96      181.40     23.11 o 
  -3   4   8        2.20        4.27     10.55 o 
  -2   4   8      312.38      296.43     18.88 o 
  -1   4   8       79.07      117.87     11.78 o 
   0   4   8      177.11      152.48     17.61 o 
   1   4   8     3425.41     3341.07     46.21 o 
   2   4   8     1162.59     1123.34     24.21 o 
   3   4   8     1685.17     1647.09     37.31 o 
   4   4   8        4.63        7.48     13.13 o 
   5   4   8       42.38       20.81     17.03 o 
  -4   5   8      575.81      589.46     34.93 o 
  -3   5   8     1132.35     1066.43     40.63 o 
  -2   5   8     1809.17     1762.47     48.76 o 
  -1   5   8      734.20      718.37     26.14 o 
   0   5   8      218.91      231.80     14.53 o 
   1   5   8      147.36      142.23     16.50 o 
   2   5   8      322.43      329.90     17.22 o 
   3   5   8      103.86      130.36     11.64 o 
   4   5   8      379.35      442.33     24.25 o 
   5   5   8      159.94      159.81     23.93 o 
  -4   6   8        4.83        6.57     15.72 o 
  -3   6   8        0.14        5.70     11.53 o 
  -2   6   8     1438.73     1324.98     41.90 o 
  -1   6   8      595.09      554.41     23.84 o 
   0   6   8     4287.56     4373.13     57.46 o 
   1   6   8     2016.89     1963.62     32.28 o 
   2   6   8     1298.61     1281.85     26.70 o 
   3   6   8     1055.46     1052.87     26.61 o 
   4   6   8        3.56       12.44     14.61 o 
   5   6   8       62.10       14.73     18.06 o 
  -4   7   8      341.26      320.07     31.27 o 
  -3   7   8       19.60       21.71     13.21 o 
  -2   7   8      247.72      254.33     20.03 o 
  -1   7   8      212.89      215.09     17.20 o 
   0   7   8       20.86       21.89      4.62 o 
   1   7   8       26.64       41.96      6.50 o 
   2   7   8     1511.34     1489.77     29.67 o 
   3   7   8       89.99       98.15     11.13 o 
   4   7   8      364.77      395.67     28.15 o 
   5   7   8      123.14      128.91     23.72 o 
  -4   8   8       75.65       65.50     21.75 o 
  -3   8   8      128.33      112.41     19.62 o 
  -2   8   8      510.32      525.44     28.28 o 
  -1   8   8      547.50      519.20     18.38 o 
   0   8   8     1595.21     1627.11     24.09 o 
   1   8   8      692.92      672.50     18.15 o 
   2   8   8        3.34        1.55      5.60 o 
   3   8   8       13.78       14.61     13.34 o 
   4   8   8      247.94      245.21     25.94 o 
  -3   9   8        0.06       -8.17     12.85 o 
  -2   9   8        1.37       -3.12     11.00 o 
  -1   9   8      184.62      217.28     13.87 o 
   0   9   8      704.94      690.30     15.42 o 
   1   9   8      389.49      387.20     14.71 o 
   2   9   8     1429.54     1336.88     42.56 o 
   3   9   8      188.72      152.09     21.59 o 
   4   9   8      348.21      351.84     30.12 o 
  -3  10   8       33.10       65.05     18.39 o 
  -2  10   8      277.70      319.17     24.71 o 
  -1  10   8      334.66      287.91     15.92 o 
   0  10   8      621.77      631.40     27.00 o 
   1  10   8        3.48       -3.92      6.87 o 
   2  10   8        2.60       -9.19     12.11 o 
   3  10   8       58.75       81.71     18.96 o 
   4  10   8      366.51      371.99     32.01 o 
  -3  11   8       32.52       41.33     18.55 o 
  -2  11   8       16.44       29.88     11.35 o 
  -1  11   8      433.36      472.29     20.09 o 
   0  11   8      185.61      237.88     11.17 o 
   1  11   8      173.35      156.57     17.52 o 
   2  11   8      682.07      667.19     31.85 o 
   3  11   8      103.80       87.99     20.93 o 
   4  11   8       58.06       57.37     19.99 o 
  -2  12   8      144.26      121.42     19.76 o 
  -1  12   8       94.42      107.39     13.62 o 
   0  12   8      105.26      112.37     19.54 o 
   1  12   8      397.22      427.97     25.12 o 
   2  12   8       76.47       97.59     19.29 o 
   3  12   8      221.65      206.23     26.88 o 
  -2  13   8       68.86       70.28     33.78 o 
  -1  13   8      556.65      557.85     23.69 o 
   0  13   8      398.58      457.02     31.15 o 
   1  13   8      743.37      685.49     31.31 o 
   3  13   8       24.93        8.13     18.92 o 
  -1  14   8        4.08       12.93     17.61 o 
   0  14   8        0.34       10.71     17.81 o 
   2  14   8      159.61      160.26     23.80 o 
   0  15   8       52.52       43.95     21.51 o 
  -2 -11   9        4.79       -3.20     18.96 o 
  -1 -11   9        1.18      -19.78     16.91 o 
   0 -11   9       54.46       48.63     18.96 o 
   1 -11   9       57.61       61.52     19.29 o 
  -2 -10   9       91.10       99.89     23.02 o 
  -1 -10   9      236.21      279.24     29.30 o 
   0 -10   9       15.12       -2.95     16.50 o 
   1 -10   9       74.30       85.81     19.99 o 
  -3  -9   9        0.55       11.98     18.34 o 
  -2  -9   9      283.52      325.82     30.94 o 
  -1  -9   9        0.95       -5.34     15.31 o 
   0  -9   9      417.39      520.55     31.35 o 
   1  -9   9      149.46      136.05     19.82 o 
   2  -9   9       96.05       70.06     20.11 o 
  -3  -8   9      281.09      236.06     28.03 o 
  -2  -8   9      229.13      254.98     27.17 o 
  -1  -8   9      446.52      463.34     29.55 o 
   0  -8   9       46.34       40.42     15.92 o 
   1  -8   9       11.31       16.73     14.94 o 
   2  -8   9      269.71      272.30     27.83 o 
   3  -8   9       68.55       55.61     21.34 o 
  -4  -7   9       50.49       14.57     18.51 o 
  -3  -7   9       34.46        4.27     15.27 o 
  -2  -7   9      909.95      938.22     41.25 o 
  -1  -7   9      226.02      244.76     23.93 o 
   0  -7   9     1363.58     1545.40     33.52 o 
   1  -7   9      205.39      212.42     19.15 o 
   2  -7   9      155.53      125.30     21.96 o 
   3  -7   9       45.72       50.89     19.74 o 
  -4  -6   9      239.05      186.61     25.77 o 
  -3  -6   9      126.84      182.75     22.94 o 
  -2  -6   9      286.24      318.31     25.86 o 
  -1  -6   9       22.80       27.58     13.38 o 
   0  -6   9      409.94      465.31     18.28 o 
   1  -6   9      105.19      101.39     16.91 o 
   2  -6   9      147.82      122.50     20.31 o 
   3  -6   9       12.58       -2.91     15.02 o 
  -4  -5   9      132.17       84.87     20.81 o 
  -3  -5   9       39.09       37.31     14.32 o 
  -2  -5   9      692.47      698.46     33.69 o 
  -1  -5   9      246.53      240.88     13.58 o 
   0  -5   9     1172.89     1218.43     27.58 o 
   1  -5   9        1.67        4.12      6.91 o 
   2  -5   9       17.40       25.49     14.49 o 
   3  -5   9        1.52       -4.84     13.95 o 
   4  -5   9       58.38       49.54     21.63 o 
  -4  -4   9      199.36      205.49     25.28 o 
  -3  -4   9       73.91       66.28     16.91 o 
  -2  -4   9      304.16      321.26     23.06 o 
  -1  -4   9      569.39      581.18     22.12 o 
   0  -4   9     1872.72     1987.10     35.87 o 
   1  -4   9      115.53      128.07     11.49 o 
   2  -4   9      997.96      890.37     39.28 o 
   3  -4   9       54.71       50.52     17.69 o 
   4  -4   9       35.17       13.21     17.15 o 
  -4  -3   9      118.40      111.79     21.14 o 
  -3  -3   9      546.57      603.04     32.05 o 
  -2  -3   9      189.46      182.01     12.18 o 
  -1  -3   9       40.65       34.93      7.31 o 
   0  -3   9      474.94      530.96     16.89 o 
   1  -3   9       39.77       45.34      7.79 o 
   2  -3   9        2.60        0.86     10.38 o 
   3  -3   9      227.18      216.90     24.83 o 
   4  -3   9      251.11      216.12     27.50 o 
  -4  -2   9        2.02       10.59     13.87 o 
  -3  -2   9      310.13      297.28     14.99 o 
  -2  -2   9       45.76       25.47      7.48 o 
  -1  -2   9     1998.39     2059.24     35.68 o 
   0  -2   9      344.54      346.06     13.62 o 
   1  -2   9      687.69      705.23     29.96 o 
   2  -2   9      408.62      428.38     26.64 o 
   3  -2   9      111.04       85.65     18.06 o 
   4  -2   9       74.64       86.31     20.77 o 
  -4  -1   9      284.95      283.71     27.87 o 
  -3  -1   9      330.19      333.85     15.62 o 
  -2  -1   9      662.53      581.94     18.20 o 
  -1  -1   9      210.33      246.73     12.11 o 
   0  -1   9        0.69        0.07      5.11 o 
   1  -1   9      929.67     1030.19     35.66 o 
   2  -1   9      431.01      417.24     29.10 o 
   3  -1   9       19.93       31.27     13.91 o 
   4  -1   9      271.38      231.06     27.37 o 
  -4   0   9        8.73       16.38     12.02 o 
  -3   0   9     1040.62     1047.92     34.47 o 
  -2   0   9      470.94      422.30     20.31 o 
  -1   0   9     2849.76     2691.04     47.75 o 
   0   0   9     1493.15     1537.60     30.53 o 
   1   0   9     1370.18     1232.80     38.00 o 
   2   0   9      873.50      905.70     21.19 o 
   3   0   9       50.93       72.68      9.55 o 
   4   0   9        0.31        8.13     14.36 o 
  -4   1   9       46.33       49.99     15.39 o 
  -3   1   9      249.60      227.28     18.96 o 
  -2   1   9       22.09       24.91      8.33 o 
  -1   1   9      478.02      455.83     20.97 o 
   0   1   9       52.70       57.35      6.91 o 
   1   1   9     1011.64      988.64     20.92 o 
   2   1   9      474.30      465.59     30.51 o 
   3   1   9     1958.62     1820.14     40.53 o 
   4   1   9      495.23      520.35     33.57 o 
   5   1   9        0.03       -1.19     14.90 o 
  -4   2   9      198.65      237.99     23.97 o 
  -3   2   9      498.57      552.03     27.00 o 
  -2   2   9      309.74      323.85     18.71 o 
  -1   2   9     2638.19     2453.71     55.20 o 
   0   2   9     1400.27     1414.08     37.55 o 
   1   2   9       12.08       16.23      5.13 o 
   2   2   9       86.01       94.49      8.70 o 
   3   2   9     2055.14     1964.09     82.80 o 
   4   2   9       24.63       18.56      8.63 o 
   5   2   9      183.05      220.10     28.15 o 
  -4   3   9        7.08        7.88     14.45 o 
  -3   3   9      105.37       98.82     15.96 o 
  -2   3   9       28.18       25.69      9.19 o 
  -1   3   9     1449.37     1405.87     38.45 o 
   0   3   9      659.54      640.43     23.89 o 
   1   3   9     2999.97     2883.30     42.26 o 
   2   3   9      337.00      332.13     17.65 o 
   3   3   9       84.49      107.70     10.84 o 
   4   3   9      104.20       99.14     12.50 o 
   5   3   9        3.96       11.86     16.42 o 
  -4   4   9        1.01       11.16     14.98 o 
  -3   4   9     1125.82     1023.87     38.91 o 
  -2   4   9      246.02      253.79     18.88 o 
  -1   4   9      350.61      381.55     19.62 o 
   0   4   9      500.72      486.69     21.16 o 
   1   4   9      402.46      441.15     14.11 o 
   2   4   9      178.93      194.28     11.97 o 
   3   4   9      641.85      681.15     21.24 o 
   4   4   9       47.99       37.69     10.34 o 
   5   4   9      237.15      226.21     25.20 o 
  -4   5   9       99.58      141.05     22.61 o 
  -3   5   9      336.38      281.37     22.90 o 
  -2   5   9      598.18      586.87     27.00 o 
  -1   5   9     1975.29     1871.22     47.65 o 
   0   5   9      787.00      823.33     19.05 o 
   1   5   9     1885.40     1815.71     30.93 o 
   2   5   9       10.79        3.79      5.75 o 
   3   5   9      327.17      327.57     15.98 o 
   4   5   9        3.31        6.94      8.56 o 
   5   5   9       31.19        2.09     15.84 o 
  -4   6   9       47.19       44.36     19.90 o 
  -3   6   9      398.35      395.42     26.59 o 
  -2   6   9        1.94        6.53      8.29 o 
  -1   6   9      174.60      179.84     16.33 o 
   0   6   9      753.02      780.38     18.99 o 
   1   6   9      659.75      700.66     21.94 o 
   2   6   9      947.03      918.28     22.92 o 
   3   6   9     1354.87     1361.58     43.15 o 
   4   6   9       29.18        9.07     14.61 o 
  -4   7   9      139.48      126.98     24.67 o 
  -3   7   9       91.82       94.88     18.22 o 
  -2   7   9      419.92      468.64     26.22 o 
  -1   7   9     1001.05      924.59     32.91 o 
   0   7   9     1009.17     1130.34     23.73 o 
   1   7   9     1012.73     1025.70     38.68 o 
   2   7   9       43.46       40.41      7.94 o 
   3   7   9       50.51       33.87      8.77 o 
   4   7   9      204.26      241.77     25.81 o 
  -4   8   9       57.85       61.56     21.38 o 
  -3   8   9      146.57      159.40     22.00 o 
  -2   8   9       57.84       79.70     15.31 o 
  -1   8   9      401.20      361.28     21.67 o 
   0   8   9     1245.38     1303.04     21.78 o 
   1   8   9      367.41      376.22     14.43 o 
   2   8   9      508.99      474.51     24.97 o 
   3   8   9      143.35      157.43     20.44 o 
   4   8   9       18.44       38.17     18.06 o 
  -3   9   9       71.14       84.71     19.74 o 
  -2   9   9      296.60      302.83     23.27 o 
  -1   9   9      148.94      122.14     16.33 o 
   0   9   9        7.80       16.09      5.54 o 
   1   9   9       18.00       21.70      7.24 o 
   2   9   9      252.92      267.77     14.34 o 
   3   9   9      104.11      133.91     20.15 o 
   4   9   9      262.69      330.66     30.33 o 
  -3  10   9        0.05        2.67     16.21 o 
  -2  10   9      250.66      210.78     22.78 o 
  -1  10   9       27.13       36.09      9.73 o 
   0  10   9     1306.81     1440.90     24.35 o 
   1  10   9      151.58      135.55     11.30 o 
   2  10   9      701.53      713.40     31.89 o 
   3  10   9      188.92      212.71     24.83 o 
   4  10   9       24.29       32.05     19.70 o 
  -3  11   9        2.27       24.79     18.76 o 
  -2  11   9      320.33      278.38     26.22 o 
  -1  11   9      144.53      127.28     17.48 o 
   0  11   9       59.37       46.03      7.65 o 
   1  11   9      467.41      433.67     23.97 o 
   2  11   9      429.78      391.24     26.10 o 
   3  11   9      176.03      164.49     23.80 o 
   4  11   9      288.67      243.90     29.18 o 
  -2  12   9      179.32      161.49     23.31 o 
  -1  12   9      267.54      244.69     22.80 o 
   0  12   9      445.03      475.58     20.37 o 
   1  12   9      508.05      492.36     26.64 o 
   2  12   9      202.92      257.53     25.08 o 
   3  12   9        0.56       15.39     17.57 o 
  -2  13   9       26.12       19.21     12.86 o 
  -1  13   9      222.81      194.36     39.95 o 
   0  13   9      437.76      511.11     33.24 o 
   1  13   9      108.09      105.31     17.65 o 
   2  13   9      544.77      562.54     32.46 o 
   3  13   9      142.88      128.95     24.99 o 
  -1  14   9      180.64      199.62     27.74 o 
   2  14   9       26.65       54.54     19.82 o 
  -2 -10  10       65.81       58.19     23.27 o 
  -1 -10  10      381.79      380.11     32.75 o 
   0 -10  10      173.70      187.51     24.87 o 
  -3  -9  10      124.42      150.99     26.64 o 
  -2  -9  10        0.75      -11.04     17.32 o 
  -1  -9  10        0.61      -11.98     17.40 o 
   0  -9  10       22.79       11.33     15.72 o 
   2  -9  10        0.24        0.33     16.91 o 
  -3  -8  10      287.73      284.65     30.94 o 
  -2  -8  10      541.24      582.52     37.02 o 
  -1  -8  10      109.36       89.06     20.23 o 
   0  -8  10        5.78        6.40     14.82 o 
   1  -8  10       62.92       35.95     16.54 o 
   2  -8  10       36.09       34.80     17.81 o 
  -3  -7  10       38.98       49.04     18.59 o 
  -2  -7  10       80.54       70.79     19.37 o 
  -1  -7  10        1.34       -1.03     15.18 o 
   0  -7  10      355.35      371.49     26.27 o 
   1  -7  10      283.09      297.25     25.24 o 
   2  -7  10      231.17      243.00     27.17 o 
   3  -7  10       84.37       56.22     22.00 o 
  -4  -6  10      164.80      184.15     26.10 o 
  -3  -6  10      342.01      330.25     30.29 o 
  -2  -6  10       30.83       53.06     17.52 o 
  -1  -6  10      727.09      745.45     34.72 o 
   0  -6  10      117.25      132.60     12.99 o 
   1  -6  10      765.44      753.09     35.95 o 
   2  -6  10      100.80      120.12     20.97 o 
   3  -6  10        4.07       -6.44     16.25 o 
  -4  -5  10       20.17       30.70     17.85 o 
  -3  -5  10       11.41       13.46     13.91 o 
  -2  -5  10      199.48      250.10     24.71 o 
  -1  -5  10        1.44       -4.32      7.24 o 
   0  -5  10      395.09      435.93     18.65 o 
   1  -5  10      204.48      219.44     22.70 o 
   2  -5  10      298.66      268.32     27.00 o 
   3  -5  10      155.81      132.07     24.46 o 
  -4  -4  10      178.16      194.12     25.77 o 
  -3  -4  10      122.33      121.72     19.86 o 
  -2  -4  10      302.27      335.17     25.49 o 
  -1  -4  10      115.07      123.00     11.60 o 
   0  -4  10      197.57      242.58     13.83 o 
   1  -4  10      219.95      212.79     22.16 o 
   2  -4  10      656.25      695.42     36.32 o 
   3  -4  10       27.94       16.33     15.72 o 
   4  -4  10      227.77      133.34     25.08 o 
  -4  -3  10       29.49       52.29     18.63 o 
  -3  -3  10       79.20       77.89     17.98 o 
  -2  -3  10      788.51      793.19     22.60 o 
  -1  -3  10      650.06      694.29     20.99 o 
   0  -3  10     1668.58     1785.15     47.85 o 
   1  -3  10       98.41       95.99     16.62 o 
   2  -3  10      305.87      274.68     25.98 o 
   3  -3  10       60.05       82.12     18.14 o 
   4  -3  10       64.38       55.32     20.97 o 
  -4  -2  10      337.91      348.27     28.81 o 
  -3  -2  10       70.15       52.07      9.64 o 
  -2  -2  10      413.68      430.57     17.23 o 
  -1  -2  10       17.76       18.82      6.86 o 
   0  -2  10      511.16      514.50     17.17 o 
   1  -2  10      216.43      199.25     19.58 o 
   2  -2  10      948.19     1008.93     41.29 o 
   3  -2  10       15.27       24.87     14.86 o 
   4  -2  10      110.92      138.06     25.03 o 
  -4  -1  10       60.70       49.29     18.26 o 
  -3  -1  10      163.90      167.41     13.09 o 
  -2  -1  10     2199.57     2117.57     38.65 o 
  -1  -1  10      263.29      277.03     13.54 o 
   0  -1  10     1888.90     2002.25     34.88 o 
   1  -1  10      194.14      190.47     19.21 o 
   2  -1  10      134.37      135.84     18.67 o 
   3  -1  10       53.52       81.71     18.22 o 
   4  -1  10       65.22       59.75     20.31 o 
  -4   0  10      183.21      177.54     19.66 o 
  -3   0  10       22.28       27.13     11.08 o 
  -2   0  10       95.21       83.31     16.25 o 
  -1   0  10      717.53      658.81     18.79 o 
   0   0  10     1253.66     1319.75     26.08 o 
   1   0  10     1176.64     1071.97     36.69 o 
   2   0  10     1194.07     1315.43     27.36 o 
   3   0  10        0.55       -7.95      6.09 o 
   4   0  10      195.33      229.74     27.99 o 
  -4   1  10      265.25      256.99     23.52 o 
  -3   1  10      479.34      440.28     23.93 o 
  -2   1  10     1431.02     1393.56     40.30 o 
  -1   1  10      103.53      119.14     10.02 o 
   0   1  10      387.72      405.94     17.15 o 
   1   1  10      114.96      105.84     14.69 o 
   2   1  10       19.71       23.56      6.85 o 
   3   1  10      181.61      221.56     14.06 o 
   4   1  10      643.92      584.37     36.94 o 
  -4   2  10       84.20       46.87     15.27 o 
  -3   2  10      521.26      491.09     25.86 o 
  -2   2  10      294.18      290.69     18.47 o 
  -1   2  10     1741.43     1740.31     45.96 o 
   0   2  10      970.21      985.38     21.70 o 
   1   2  10      489.97      443.41     14.83 o 
   2   2  10       62.31       71.61      8.78 o 
   3   2  10       24.16       13.11      7.45 o 
   4   2  10        5.22       24.28      9.16 o 
  -4   3  10       62.65       76.54     18.26 o 
  -3   3  10       13.20       16.87     11.37 o 
  -2   3  10       36.83       28.03     10.22 o 
  -1   3  10      254.34      233.03     17.20 o 
   0   3  10        7.76       11.94      7.55 o 
   1   3  10      510.18      552.10     16.42 o 
   2   3  10      399.64      390.08     15.13 o 
   3   3  10      319.72      353.18     16.12 o 
   4   3  10      104.57      128.41     13.26 o 
  -4   4  10        0.71       -4.47     13.99 o 
  -3   4  10      431.51      410.65     25.49 o 
  -2   4  10      136.82      141.55     15.88 o 
  -1   4  10     1470.81     1463.65     42.03 o 
   0   4  10      102.09       99.56     12.89 o 
   1   4  10      491.07      438.98     14.68 o 
   2   4  10      152.62      171.75     11.83 o 
   3   4  10       94.25       93.45     11.25 o 
   4   4  10        4.13        4.67      8.92 o 
  -4   5  10        3.39       -3.90     16.25 o 
  -3   5  10      170.14      166.46     20.31 o 
  -2   5  10      131.90      112.16     15.55 o 
  -1   5  10       20.89       27.58      9.28 o 
   0   5  10       80.14       92.44     13.60 o 
   1   5  10     1948.86     1870.67     32.78 o 
   2   5  10      821.82      785.00     21.36 o 
   3   5  10     1223.21     1114.63     28.06 o 
   4   5  10      149.71      161.44     15.14 o 
  -4   6  10      175.74      196.54     26.84 o 
  -3   6  10      776.90      806.97     37.22 o 
  -2   6  10      305.41      312.60     22.16 o 
  -1   6  10      775.53      764.95     29.75 o 
   0   6  10      574.34      620.25     17.50 o 
   1   6  10      337.27      338.64     31.17 o 
   2   6  10       18.76       24.84      7.44 o 
   3   6  10       37.43       51.84      9.76 o 
   4   6  10       53.81       66.61     17.73 o 
  -4   7  10        0.19       -4.56     17.48 o 
  -3   7  10        0.03       11.12     13.79 o 
  -2   7  10      158.54      144.30     18.02 o 
  -1   7  10      263.25      233.40     18.67 o 
   0   7  10      544.94      584.96     17.43 o 
   1   7  10     1591.33     1635.14     30.96 o 
   2   7  10      483.05      426.68     16.70 o 
   3   7  10      255.03      279.54     16.84 o 
   4   7  10       21.62       24.83     15.88 o 
  -3   8  10      362.21      390.66     28.81 o 
  -2   8  10       45.30       59.55     14.36 o 
  -1   8  10     1495.34     1406.12     43.79 o 
   0   8  10      337.54      372.20     14.75 o 
   1   8  10      125.60      152.19     11.36 o 
   2   8  10      617.18      597.60     19.84 o 
   3   8  10      474.10      450.70     27.78 o 
   4   8  10       69.38       43.09     18.14 o 
  -3   9  10        8.15      -13.26     12.89 o 
  -2   9  10      506.05      461.70     27.33 o 
  -1   9  10      821.52      822.69     33.32 o 
   0   9  10      337.33      392.79     15.47 o 
   1   9  10      154.97      193.64     26.22 o 
   2   9  10       12.95       21.60      8.30 o 
   3   9  10      108.84      109.66     19.45 o 
   4   9  10       10.52        0.37     16.91 o 
  -3  10  10       58.99       46.95     18.39 o 
  -2  10  10        3.66        2.46     12.80 o 
  -1  10  10        0.10       12.85     10.38 o 
   0  10  10       67.90       78.25      9.91 o 
   1  10  10      588.00      556.16     19.05 o 
   2  10  10      555.89      588.97     29.67 o 
   3  10  10      496.02      542.55     31.68 o 
   4  10  10       60.62       53.39     20.52 o 
  -2  11  10      460.08      438.02     29.47 o 
  -1  11  10      203.11      204.67     22.12 o 
   0  11  10      117.07      134.46     11.99 o 
   1  11  10      476.92      527.90     26.31 o 
   2  11  10        0.31        2.09     14.32 o 
   3  11  10       16.40       17.15     16.87 o 
  -2  12  10       64.29       58.40     17.69 o 
  -1  12  10       44.58       41.88     11.97 o 
   0  12  10      759.28      800.82     35.91 o 
   1  12  10      491.29      496.91     27.17 o 
   2  12  10      184.94      186.45     23.23 o 
   3  12  10      173.98      125.30     23.27 o 
  -1  13  10       47.17       56.66     12.86 o 
   1  13  10        4.85       -2.01     13.71 o 
   2  13  10       24.64       27.70     18.55 o 
   2  14  10      179.55      150.37     24.09 o 
  -1 -10  11       17.76        5.38     18.88 o 
   0 -10  11       11.17       -2.87     17.57 o 
  -2  -9  11      180.23      150.49     26.92 o 
  -1  -9  11      244.96      268.61     30.21 o 
   0  -9  11       44.54       50.77     19.49 o 
  -2  -8  11       13.94        1.35     17.36 o 
  -1  -8  11      130.05      154.72     23.52 o 
   0  -8  11       31.36       27.09     17.89 o 
   2  -8  11        0.25        2.54     17.61 o 
  -3  -7  11      472.19      529.46     36.03 o 
  -2  -7  11       20.70       25.49     17.69 o 
  -1  -7  11      370.71      413.03     30.00 o 
   0  -7  11       61.46       64.27     17.65 o 
   1  -7  11       47.20       26.88     16.91 o 
   2  -7  11        5.13       12.64     16.70 o 
  -3  -6  11        0.51       -7.72     15.76 o 
  -2  -6  11      187.12      214.07     25.44 o 
  -1  -6  11      979.65     1053.17     42.52 o 
   0  -6  11       86.18       97.69     12.84 o 
   2  -6  11       16.18       -3.28     16.13 o 
   3  -6  11       83.38       63.94     23.19 o 
  -3  -5  11      364.01      391.93     30.33 o 
  -2  -5  11       26.55       33.53     16.09 o 
  -1  -5  11       86.06       73.46     16.87 o 
   0  -5  11      156.91      149.31     16.21 o 
   1  -5  11       53.56       56.84     16.99 o 
   2  -5  11      224.59      197.85     25.98 o 
   3  -5  11      110.33      137.53     25.12 o 
  -4  -4  11      142.31      114.01     22.49 o 
  -3  -4  11      155.62      144.50     22.57 o 
  -2  -4  11      724.12      715.94     35.25 o 
  -1  -4  11      509.82      538.19     20.56 o 
   0  -4  11        5.94        3.96      9.25 o 
   1  -4  11      123.58      146.68     20.23 o 
   2  -4  11       71.37       52.65     18.18 o 
   3  -4  11        3.35      -11.37     15.02 o 
  -4  -3  11       31.75       23.15     17.03 o 
  -3  -3  11        0.64       -6.24     14.08 o 
  -2  -3  11      556.30      510.29     19.33 o 
  -1  -3  11        2.30       10.75      8.04 o 
   0  -3  11      537.60      589.10     19.60 o 
   1  -3  11      492.54      530.61     30.16 o 
   2  -3  11      372.91      332.71     27.91 o 
   3  -3  11      270.07      278.46     29.80 o 
  -4  -2  11      302.37      332.26     30.90 o 
  -3  -2  11      127.04      126.49     20.40 o 
  -2  -2  11       57.61       96.58     10.94 o 
  -1  -2  11     1087.75     1081.27     26.43 o 
   0  -2  11      171.75      169.35     12.29 o 
   1  -2  11      469.97      472.08     28.11 o 
   2  -2  11      176.19      210.04     23.76 o 
   3  -2  11        7.70        1.93     14.36 o 
   4  -2  11       69.25       48.10     20.07 o 
  -4  -1  11       21.94       22.41     17.44 o 
  -3  -1  11       18.53        2.24      8.31 o 
  -2  -1  11       17.62       13.46      7.74 o 
  -1  -1  11      122.39      129.79     11.51 o 
   0  -1  11     1220.99     1414.31     29.18 o 
   1  -1  11      533.39      551.83     29.34 o 
   2  -1  11      790.12      751.73     35.99 o 
   3  -1  11      212.53      217.64     26.18 o 
   4  -1  11       10.83        9.48     15.64 o 
  -4   0  11      322.61      337.51     29.06 o 
  -3   0  11      250.81      222.41     14.89 o 
  -2   0  11      791.22      788.31     24.32 o 
  -1   0  11       69.06       82.37      9.68 o 
   0   0  11      253.95      274.89     20.85 o 
   1   0  11       50.03       34.72     12.02 o 
   2   0  11        1.15       -3.30      5.78 o 
   3   0  11       18.42       21.54      7.68 o 
   4   0  11       63.78       92.05     21.51 o 
  -4   1  11       36.61       48.10     15.31 o 
  -3   1  11       92.63       84.71     14.77 o 
  -2   1  11      674.41      674.54     28.52 o 
  -1   1  11      523.13      490.13     17.43 o 
   0   1  11     2055.28     2152.47     54.54 o 
   1   1  11      553.91      545.59     27.00 o 
   2   1  11       15.40       13.95      8.23 o 
   3   1  11       13.58        8.90      7.19 o 
   4   1  11       15.43       17.40     16.50 o 
  -4   2  11      207.10      195.19     22.41 o 
  -3   2  11       27.29       25.69     12.02 o 
  -2   2  11       27.89       29.26     10.79 o 
  -1   2  11       10.79       11.20      8.66 o 
   0   2  11       14.82       21.38      9.56 o 
   1   2  11      258.06      236.64     12.07 o 
   2   2  11     1905.75     1840.99     49.39 o 
   3   2  11      322.23      289.07     15.50 o 
   4   2  11      190.43      236.92     28.07 o 
  -4   3  11       18.31       22.24     15.35 o 
  -3   3  11       79.34       78.80     15.02 o 
  -2   3  11      561.12      621.51     27.87 o 
  -1   3  11      205.01      213.16     18.18 o 
   0   3  11     1341.33     1487.99     42.80 o 
   1   3  11      176.42      196.10     11.82 o 
   2   3  11      193.72      186.80     12.65 o 
   3   3  11       73.13       79.89     10.89 o 
   4   3  11       49.45       60.18     11.63 o 
  -4   4  11        3.14       29.51     16.29 o 
  -3   4  11        2.71       -1.81     10.96 o 
  -2   4  11        9.36        8.86      9.64 o 
  -1   4  11      562.79      496.91     24.46 o 
   0   4  11      970.63      994.85     33.82 o 
   1   4  11      413.08      398.94     15.07 o 
   2   4  11      596.43      566.79     18.79 o 
   3   4  11       28.71       14.45      7.91 o 
   4   4  11      197.17      171.26     15.55 o 
  -4   5  11      355.11      330.00     30.82 o 
  -3   5  11      469.29      409.83     27.21 o 
  -2   5  11      848.84      779.80     32.63 o 
  -1   5  11        5.02       29.96     10.63 o 
   0   5  11      782.68      845.43     31.93 o 
   1   5  11       95.24      101.34      9.56 o 
   2   5  11       53.52       69.98      9.51 o 
   3   5  11      330.56      318.25     16.58 o 
   4   5  11      338.02      327.87     19.53 o 
  -4   6  11       26.88       18.80     17.93 o 
  -3   6  11      275.00      282.03     25.90 o 
  -2   6  11      146.80      116.88     16.50 o 
  -1   6  11     3041.49     2886.97     68.50 o 
   0   6  11      485.19      515.83     16.72 o 
   1   6  11      789.05      739.97     20.26 o 
   2   6  11      475.48      453.68     17.37 o 
   3   6  11       68.18       62.66     11.70 o 
   4   6  11       97.53      120.63     15.27 o 
  -3   7  11      153.74      153.49     21.96 o 
  -2   7  11       70.66       57.09     14.20 o 
  -1   7  11        9.59       18.67     11.29 o 
   0   7  11      138.71      168.18     11.63 o 
   1   7  11      486.38      575.07     33.84 o 
   2   7  11       30.90       35.47      8.60 o 
   3   7  11      531.48      545.66     22.02 o 
   4   7  11      120.59      120.95     21.26 o 
  -3   8  11      290.17      306.82     25.77 o 
  -2   8  11       44.76       56.43     14.86 o 
  -1   8  11      733.07      736.51     31.56 o 
   0   8  11      230.20      255.22     13.30 o 
   1   8  11      250.27      264.40     14.19 o 
   2   8  11        4.74        7.99      7.36 o 
   3   8  11      218.17      205.00     23.27 o 
   4   8  11       24.33       45.35     18.26 o 
  -3   9  11        0.05       22.78     16.25 o 
  -2   9  11       39.81       22.04     13.71 o 
  -1   9  11      120.95      124.72     17.52 o 
   0   9  11      219.83      224.53     15.90 o 
   1   9  11      788.43      779.76     22.24 o 
   2   9  11      407.09      412.04     17.65 o 
   3   9  11      351.50      368.29     27.17 o 
   4   9  11       86.73       72.89     20.23 o 
  -2  10  11       44.46       19.90     14.65 o 
  -1  10  11      311.45      312.23     23.43 o 
   0  10  11        1.01        3.76      7.38 o 
   1  10  11       14.97       18.99      8.52 o 
   2  10  11       37.28       36.28     14.49 o 
   3  10  11       97.73      103.59     19.95 o 
  -2  11  11       65.38       26.02     15.96 o 
  -1  11  11       45.69       32.67     14.12 o 
   0  11  11      325.16      304.14     15.80 o 
   1  11  11      396.25      393.42     17.41 o 
   2  11  11      205.67      204.30     22.41 o 
   3  11  11      190.39      181.93     24.09 o 
  -2  12  11       25.39        6.89     15.68 o 
  -1  12  11       41.38       24.38     14.08 o 
   0  12  11       96.44       97.84     12.20 o 
   1  12  11        1.32       -0.41     12.31 o 
   2  12  11      116.86      137.32     21.46 o 
   3  12  11      102.51       65.66     20.40 o 
  -1  13  11       94.67       70.88     19.58 o 
   1  13  11      270.35      214.43     22.20 o 
   2  13  11       45.27       28.28     17.44 o 
  -1  -9  12      147.98      138.96     26.06 o 
  -2  -8  12       84.23       72.48     23.43 o 
  -1  -8  12        2.21      -17.61     17.52 o 
  -2  -7  12       57.00       39.85     20.68 o 
  -1  -7  12      347.76      384.75     30.66 o 
   1  -7  12      123.28       81.96     21.46 o 
   2  -7  12      115.41      115.65     24.71 o 
  -3  -6  12      106.07       98.17     24.25 o 
  -2  -6  12        0.14       -9.93     16.09 o 
  -1  -6  12       39.05       37.76     16.87 o 
   0  -6  12       40.00       62.38     17.57 o 
   1  -6  12      182.57      200.32     26.10 o 
   2  -6  12       16.23       25.32     18.76 o 
  -3  -5  12       58.79       63.78     20.36 o 
  -2  -5  12      167.69      203.76     24.42 o 
  -1  -5  12      485.71      503.69     31.44 o 
   0  -5  12      127.49      129.48     20.11 o 
   1  -5  12        4.00       -0.37     14.57 o 
   2  -5  12        3.45        1.44     16.66 o 
  -3  -4  12       30.75       13.50     16.38 o 
  -2  -4  12        5.18        3.49     14.16 o 
  -1  -4  12      445.84      442.90     28.48 o 
   0  -4  12       27.91       33.32     15.02 o 
   1  -4  12     1004.76     1027.19     44.04 o 
   2  -4  12       10.83        8.00     16.46 o 
   3  -4  12      125.50      126.53     24.95 o 
  -3  -3  12      327.48      320.32     27.37 o 
  -2  -3  12      267.25      283.78     30.88 o 
  -1  -3  12       20.91       30.67      9.81 o 
   0  -3  12       58.03       61.72     15.76 o 
   1  -3  12       20.81       66.61     16.87 o 
   2  -3  12        5.16       14.61     15.84 o 
   3  -3  12      217.24      183.98     27.33 o 
  -4  -2  12        7.31       18.88     17.69 o 
  -3  -2  12       61.87       58.11     17.93 o 
  -2  -2  12      535.53      498.43     19.60 o 
  -1  -2  12      147.32      151.17     13.34 o 
   0  -2  12       87.59      120.08     18.10 o 
   1  -2  12      495.08      519.24     30.70 o 
   2  -2  12      116.74      101.90     19.74 o 
   3  -2  12      168.25      169.86     25.81 o 
  -4  -1  12      216.76      295.08     29.84 o 
  -3  -1  12      219.63      192.62     15.22 o 
  -2  -1  12      186.41      170.65     13.92 o 
  -1  -1  12      163.19      176.43     13.65 o 
   0  -1  12      170.78      228.84     21.46 o 
   1  -1  12      129.43      155.17     20.23 o 
   2  -1  12       83.85       96.73     19.45 o 
   3  -1  12      145.07      158.83     24.13 o 
  -4   0  12      211.16      245.50     28.28 o 
  -3   0  12      168.77      142.29     15.18 o 
  -2   0  12      256.18      258.78     15.62 o 
  -1   0  12      819.85      759.44     22.66 o 
   0   0  12      406.25      441.67     25.61 o 
   1   0  12      788.51      798.07     35.21 o 
   2   0  12      180.37      188.46     23.15 o 
   3   0  12       40.37       25.73     15.43 o 
   4   0  12        0.11        0.45     15.47 o 
  -4   1  12       42.85       42.80     14.82 o 
  -3   1  12       51.10       35.21     13.46 o 
  -2   1  12      112.53      107.89     12.03 o 
  -1   1  12        3.34        9.19      7.40 o 
   0   1  12      788.97      792.53     31.85 o 
   1   1  12        6.61       20.89     11.82 o 
   2   1  12      954.71      987.61     38.13 o 
   3   1  12      290.15      296.91     16.51 o 
   4   1  12       56.21       38.70     19.29 o 
  -4   2  12       93.09      116.23     20.03 o 
  -3   2  12      174.42      148.11     18.51 o 
  -2   2  12      560.11      523.30     26.55 o 
  -1   2  12      214.86      231.20     14.28 o 
   0   2  12       28.34       46.99     11.98 o 
   1   2  12      157.02      181.97     19.45 o 
   2   2  12      164.71      196.99     38.21 o 
   3   2  12        6.02        2.61      7.40 o 
   4   2  12      598.87      569.35     38.74 o 
  -4   3  12        3.02        7.18     14.28 o 
  -3   3  12        1.52        9.52     12.11 o 
  -2   3  12      295.01      296.84     21.09 o 
  -1   3  12        8.39        5.58      9.03 o 
   0   3  12     2043.22     2126.94     55.69 o 
   1   3  12      470.08      423.99     20.01 o 
   2   3  12      851.04      823.99     28.69 o 
   3   3  12       50.08       49.78      9.65 o 
   4   3  12       29.63       21.33     10.33 o 
  -4   4  12      165.86      168.72     24.34 o 
  -3   4  12       10.88       10.47     12.68 o 
  -2   4  12      293.84      290.32     21.59 o 
  -1   4  12        0.83       -1.64      8.66 o 
   0   4  12       30.62       48.02     12.44 o 
   1   4  12      212.74      236.31     14.75 o 
   2   4  12      301.50      282.05     14.51 o 
   3   4  12       24.28       24.71     13.73 o 
   4   4  12       58.09       58.59     12.20 o 
  -3   5  12       47.22       60.41     15.84 o 
  -2   5  12      866.12      887.45     35.70 o 
  -1   5  12      346.59      383.11     23.39 o 
   0   5  12     1484.61     1519.22     45.47 o 
   1   5  12       39.13       47.77      8.48 o 
   2   5  12      256.04      260.34     14.77 o 
   3   5  12       16.38       20.76      8.55 o 
   4   5  12        7.83       14.06     11.45 o 
  -3   6  12        4.97       14.86     13.34 o 
  -2   6  12       53.76       37.51     13.26 o 
  -1   6  12      235.12      231.06     19.45 o 
   0   6  12       87.40      110.85     16.25 o 
   1   6  12      656.70      662.68     48.47 o 
   2   6  12      484.31      497.79     18.69 o 
   3   6  12       61.99       72.02     22.10 o 
   4   6  12      238.39      243.88     18.57 o 
  -3   7  12       73.54       76.99     18.47 o 
  -2   7  12      239.55      241.23     22.74 o 
  -1   7  12      307.99      346.67     23.52 o 
   0   7  12      752.77      726.35     20.76 o 
   1   7  12      141.69      160.67     12.30 o 
   2   7  12      178.75      201.63     33.18 o 
   3   7  12       61.97       60.57     11.41 o 
   4   7  12      131.64      106.13     20.73 o 
  -3   8  12        8.90        5.21     15.76 o 
  -2   8  12        1.16       17.32     12.85 o 
  -1   8  12      154.69      133.91     18.63 o 
   0   8  12      191.06      247.58     14.13 o 
   1   8  12      445.82      457.79     17.57 o 
   2   8  12       86.43       96.43     11.69 o 
   3   8  12      126.00      128.85     13.67 o 
  -2   9  12      135.55      132.60     19.62 o 
  -1   9  12       47.70       54.75     14.82 o 
   0   9  12       83.95       76.63     10.33 o 
   1   9  12      204.04      222.25     14.65 o 
   2   9  12      206.84      203.60     18.04 o 
   3   9  12      191.93      166.01     22.08 o 
  -2  10  12       58.06       45.55     16.66 o 
  -1  10  12      467.81      462.23     28.24 o 
   0  10  12        0.82       -0.52      7.68 o 
   1  10  12      446.95      422.87     18.15 o 
   2  10  12      204.28      183.41     21.71 o 
   3  10  12       33.57       44.61     16.95 o 
  -2  11  12       39.06       41.53     17.15 o 
  -1  11  12       81.30       68.17     16.87 o 
   0  11  12        4.79       -0.69     11.27 o 
   1  11  12       97.06      103.47     16.85 o 
   2  11  12      103.58       81.46     18.22 o 
   3  11  12      218.75      217.55     25.90 o 
  -1  12  12      146.45      150.99     21.92 o 
   0  12  12      474.03      469.87     23.89 o 
   1  12  12      203.75      208.65     21.87 o 
   2  12  12       17.87       11.49     16.13 o 
   1  13  12      308.46      282.93     25.77 o 
  -2  -7  13        8.96       12.02     19.17 o 
  -1  -7  13       90.99       85.12     21.55 o 
   1  -7  13       35.24       39.69     21.18 o 
  -2  -6  13      149.43      122.55     24.42 o 
  -1  -6  13       76.64       43.87     18.92 o 
   1  -6  13        5.43       13.67     18.30 o 
  -3  -5  13       91.12       81.05     22.70 o 
  -2  -5  13       19.51       16.38     17.52 o 
  -1  -5  13       57.30       56.96     18.30 o 
   0  -5  13       20.58       17.77     16.99 o 
   1  -5  13       95.67       87.01     21.30 o 
   2  -5  13      191.27      157.76     27.09 o 
  -3  -4  13      129.75      162.77     24.79 o 
  -2  -4  13       29.63       43.79     18.02 o 
  -1  -4  13        0.22        4.10     10.28 o 
   0  -4  13        0.04       14.69     15.39 o 
   1  -4  13      221.79      207.91     26.43 o 
   2  -4  13       32.78       42.85     20.64 o 
  -3  -3  13      121.43       89.34     22.08 o 
  -2  -3  13      168.66      177.01     22.74 o 
  -1  -3  13      678.43      754.67     29.22 o 
   0  -3  13      319.34      370.92     27.66 o 
   1  -3  13      156.68      134.24     22.94 o 
   2  -3  13        1.39        7.22     17.28 o 
   3  -3  13        3.04        3.04     18.14 o 
  -3  -2  13       84.04       50.15     19.25 o 
  -2  -2  13       18.47       13.29     10.51 o 
  -1  -2  13       15.15       28.65     10.44 o 
   0  -2  13        5.76       -0.98     12.35 o 
   1  -2  13      408.27      505.04     32.30 o 
   2  -2  13        4.79       10.22     15.27 o 
  -3  -1  13      262.02      275.75     38.09 o 
  -2  -1  13      121.15      136.78     13.72 o 
  -1  -1  13      963.75     1009.46     27.33 o 
   0  -1  13      200.61      237.58     23.68 o 
   1  -1  13      121.11       96.73     19.04 o 
   2  -1  13        0.01      -16.33     13.87 o 
   3  -1  13       46.02       66.94     19.86 o 
  -3   0  13       22.48       20.61     10.32 o 
  -2   0  13       52.63       43.80     10.65 o 
  -1   0  13      538.25      488.90     19.36 o 
   0   0  13       97.39      118.11     17.69 o 
   1   0  13      785.15      804.06     36.65 o 
   2   0  13       79.55       90.53     19.54 o 
   3   0  13      209.44      183.90     25.90 o 
  -3   1  13      298.79      310.61     18.23 o 
  -2   1  13      108.83      118.68     12.98 o 
  -1   1  13      239.40      262.53     24.93 o 
   0   1  13        2.28        1.89     10.67 o 
   1   1  13        1.32        4.76     10.92 o 
   2   1  13      203.14      221.33     25.08 o 
   3   1  13      181.95      187.27     14.79 o 
  -3   2  13        8.17        0.08     12.19 o 
  -2   2  13      505.28      495.03     27.41 o 
  -1   2  13      638.67      587.00     28.03 o 
   0   2  13      216.21      234.75     20.19 o 
   1   2  13      122.86      121.19     18.10 o 
   2   2  13       28.56       27.70      8.55 o 
   3   2  13      129.71      130.00     13.28 o 
  -3   3  13      101.62      101.66     18.14 o 
  -2   3  13       40.38       50.48     13.83 o 
  -1   3  13       10.09        1.27     10.34 o 
   0   3  13      403.59      408.14     24.17 o 
   1   3  13      630.15      604.85     31.15 o 
   2   3  13      375.47      378.33     24.91 o 
   3   3  13      103.82      116.94     12.73 o 
  -3   4  13       84.75      101.70     18.10 o 
  -2   4  13      108.72       92.83     16.54 o 
  -1   4  13       89.36       89.67     15.27 o 
   0   4  13       67.04       75.64     14.90 o 
   1   4  13      287.00      267.64     13.68 o 
   2   4  13        0.07        0.10      8.60 o 
   3   4  13       12.54        4.60      7.88 o 
  -3   5  13       24.83        7.63     13.99 o 
  -2   5  13        0.72       10.63     11.90 o 
  -1   5  13        3.23       11.12     11.45 o 
   0   5  13      635.00      690.91     31.07 o 
   1   5  13       25.57       14.56      7.31 o 
   2   5  13      740.19      684.66     22.01 o 
   3   5  13      138.78      168.23     15.16 o 
  -3   6  13       49.88       26.84     15.23 o 
  -2   6  13      373.28      375.02     25.53 o 
  -1   6  13      322.38      324.96     23.64 o 
   0   6  13      199.96      255.72     22.45 o 
   1   6  13       71.24       70.40     16.17 o 
   2   6  13        2.99        0.23      7.15 o 
   3   6  13       25.38       20.79     10.98 o 
  -3   7  13       12.09       13.58     15.06 o 
  -2   7  13      277.03      280.10     25.28 o 
  -1   7  13       71.88      113.35     17.44 o 
   0   7  13      495.50      529.95     28.81 o 
   1   7  13      282.40      300.34     26.70 o 
   2   7  13      298.55      287.06     15.82 o 
   3   7  13       85.64       79.22     13.28 o 
  -2   8  13      244.84      241.60     24.09 o 
  -1   8  13        7.00       10.83     12.68 o 
   0   8  13      134.21      161.90     20.44 o 
   1   8  13      150.39      130.47     15.66 o 
   2   8  13      331.00      340.69     17.40 o 
   3   8  13      128.80      118.22     14.45 o 
  -2   9  13       74.65      101.78     19.74 o 
  -1   9  13      241.52      236.14     23.97 o 
   0   9  13      723.19      745.08     34.80 o 
   1   9  13        0.29       -8.49      7.72 o 
   2   9  13       35.51       36.48     10.32 o 
   3   9  13       27.48       31.11     15.92 o 
  -2  10  13       21.28       30.86     16.29 o 
  -1  10  13       87.60       86.47     18.47 o 
   0  10  13      275.05      257.08     24.79 o 
   1  10  13      165.57      168.71     13.98 o 
   2  10  13      234.77      234.38     23.31 o 
   3  10  13       81.75       76.87     18.84 o 
  -1  11  13       73.57       56.64     17.69 o 
   0  11  13      294.82      351.63     26.92 o 
   1  11  13       56.37       45.27     11.27 o 
   2  11  13       16.79       27.74     15.14 o 
   0  12  13       68.38       56.56     11.50 o 
   1  12  13      216.46      198.80     21.75 o 
  -2  -5  14      133.02      134.20     25.03 o 
   0  -5  14       52.49       63.74     20.73 o 
   1  -5  14       30.60       14.86     18.67 o 
  -2  -4  14      151.78      150.49     24.79 o 
   0  -4  14       91.59       91.64     21.87 o 
   1  -4  14        0.72       -1.93     16.74 o 
   2  -4  14        1.00       -3.12     18.26 o 
  -2  -3  14       20.41       26.76     17.73 o 
  -1  -3  14      410.18      408.64     29.67 o 
   0  -3  14      326.49      396.45     30.78 o 
   1  -3  14      105.37      151.19     24.50 o 
   2  -3  14      214.61      214.15     29.47 o 
  -3  -2  14      166.69      161.99     25.28 o 
  -2  -2  14       98.93       91.68     13.36 o 
  -1  -2  14       11.03        3.45     13.13 o 
   0  -2  14      443.44      506.43     32.01 o 
   1  -2  14        1.68       21.83     15.96 o 
   2  -2  14       21.59       37.63     18.88 o 
  -3  -1  14       22.00       30.57     17.77 o 
  -2  -1  14        0.38       -6.28      9.72 o 
  -1  -1  14       34.99       50.81     15.72 o 
   0  -1  14      286.57      354.09     27.87 o 
   1  -1  14      249.03      276.61     27.95 o 
   2  -1  14      272.34      229.09     27.83 o 
   3  -1  14        1.10        8.45     17.81 o 
  -3   0  14      180.02      177.86     16.18 o 
  -2   0  14       49.19       47.61     13.19 o 
  -1   0  14       35.70       72.76     16.70 o 
   0   0  14        2.65        9.07     13.54 o 
   1   0  14       75.06       87.17     19.21 o 
   2   0  14        5.74       12.64     15.80 o 
   3   0  14      146.41       90.33     22.98 o 
  -3   1  14      104.59      102.50     25.03 o 
  -2   1  14      287.20      274.51     21.96 o 
  -1   1  14      841.01      783.25     34.06 o 
   0   1  14      169.34      155.30     20.44 o 
   1   1  14       14.43        5.34     13.17 o 
   2   1  14        4.38       26.10     15.96 o 
   3   1  14       11.37       -0.83      8.68 o 
  -3   2  14        5.47       16.70     10.51 o 
  -2   2  14       10.07       -3.68      8.87 o 
  -1   2  14       21.98       16.54     12.68 o 
   0   2  14        5.77        5.34     11.61 o 
   1   2  14     1054.39     1078.21     43.13 o 
   2   2  14      140.59      136.58     21.22 o 
   3   2  14      287.94      295.44     17.74 o 
  -3   3  14      127.37      153.00     21.09 o 
  -2   3  14       60.23       27.66     13.58 o 
  -1   3  14      192.71      238.61     20.44 o 
   0   3  14       13.71       22.94     13.26 o 
   1   3  14      468.66      445.00     28.40 o 
   2   3  14       17.40       19.89      8.55 o 
   3   3  14       51.40       53.17     11.45 o 
  -3   4  14       26.04       21.18     15.06 o 
  -2   4  14       28.52       25.16     13.79 o 
  -1   4  14      110.61      124.89     17.98 o 
   0   4  14      293.38      324.01     23.11 o 
   1   4  14      471.68      485.79     28.65 o 
   2   4  14        2.30       -1.01      7.34 o 
   3   4  14      199.81      221.26     16.65 o 
  -3   5  14      218.15      242.22     26.10 o 
  -2   5  14       76.42       65.29     16.25 o 
  -1   5  14      510.03      479.59     28.40 o 
   0   5  14       23.69       40.14     14.45 o 
   1   5  14        0.04       14.43      7.55 o 
   2   5  14      138.11      139.81     13.18 o 
   3   5  14      103.05      114.00     13.62 o 
  -2   6  14      529.80      479.14     29.55 o 
  -1   6  14      248.42      269.84     22.86 o 
   0   6  14      563.52      593.69     30.90 o 
   1   6  14      433.17      483.24     18.77 o 
   2   6  14       68.96       61.96     13.69 o 
   3   6  14       83.01       67.58     15.41 o 
  -2   7  14       18.39       17.57     13.87 o 
  -1   7  14       10.10        2.59     11.98 o 
   0   7  14      402.46      476.19     28.32 o 
   1   7  14        0.64       -7.57      7.48 o 
   2   7  14      257.62      225.90     16.16 o 
   3   7  14       49.94       61.01     12.42 o 
  -2   8  14      214.03      226.34     24.95 o 
  -1   8  14       33.05       51.67     16.29 o 
   0   8  14      117.87      118.03     19.37 o 
   1   8  14      100.88      100.96     26.55 o 
   2   8  14        6.78       18.60      9.63 o 
   3   8  14        1.75        9.94     10.27 o 
  -2   9  14       29.55       31.72     15.55 o 
  -1   9  14       28.23       33.00     15.14 o 
   0   9  14      318.23      333.62     26.02 o 
   1   9  14      253.67      201.82     15.22 o 
   2   9  14      365.83      379.24     19.15 o 
  -1  10  14        1.62        4.64     13.87 o 
   0  10  14        7.98       -1.72     12.85 o 
   1  10  14       10.48       10.47      9.61 o 
   2  10  14       21.59        5.62     14.22 o 
   0  11  14      238.35      239.63     26.22 o 
   1  11  14      148.68      114.21     14.15 o 
   0  -5  15        6.88       22.20     20.40 o 
   0  -4  15      378.51      494.00     36.36 o 
   1  -4  15       42.74       34.35     20.40 o 
  -2  -3  15       56.74       33.45     20.23 o 
  -1  -3  15        1.78       -8.58     14.57 o 
   0  -3  15       17.14       16.54     17.85 o 
   1  -3  15        4.52        8.74     17.07 o 
  -2  -2  15      133.17      125.75     22.94 o 
  -1  -2  15      302.13      343.51     28.97 o 
   0  -2  15       98.59      147.79     23.02 o 
   1  -2  15       14.48        5.62     16.66 o 
  -2  -1  15       40.89       37.74     12.65 o 
  -1  -1  15        7.13        1.52     13.87 o 
   0  -1  15        2.30       19.00     15.72 o 
   1  -1  15       11.98       22.33     16.99 o 
   2  -1  15       75.15       70.06     20.64 o 
  -2   0  15      137.10      121.26     20.99 o 
  -1   0  15      180.03      179.39     21.59 o 
   0   0  15      470.06      501.59     32.09 o 
   1   0  15        8.23        9.97     15.60 o 
   2   0  15       36.44       53.48     19.90 o 
  -2   1  15        2.98       -3.49     12.64 o 
  -1   1  15      138.80      107.40     19.12 o 
   0   1  15       18.19       57.09     16.38 o 
   1   1  15      347.65      354.55     28.15 o 
   2   1  15      105.96      121.19     22.65 o 
  -2   2  15       95.07       94.02     18.39 o 
  -1   2  15       68.70       90.41     17.73 o 
   0   2  15       24.08       11.61     13.01 o 
   1   2  15       32.12       41.08     16.74 o 
   2   2  15       21.78       11.86     15.35 o 
  -2   3  15       26.80       15.35     14.61 o 
  -1   3  15      357.30      346.42     25.36 o 
   0   3  15      112.93      108.10     18.63 o 
   1   3  15      383.10      339.16     27.54 o 
   2   3  15      167.05      150.78     22.98 o 
   3   3  15       35.90       49.33     11.72 o 
  -2   4  15        0.15      -16.29     11.66 o 
  -1   4  15        8.89       26.51     13.58 o 
   0   4  15        1.37       19.25     13.83 o 
   1   4  15      141.39      178.44     22.49 o 
   2   4  15       37.73       45.87     10.48 o 
   3   4  15      109.09      112.71     14.32 o 
  -2   5  15       85.41       66.90     17.93 o 
  -1   5  15      488.73      450.13     28.89 o 
   0   5  15      154.56      164.65     21.01 o 
   1   5  15      109.99      149.59     21.79 o 
   2   5  15        3.89       -0.91      8.00 o 
   3   5  15       13.90       33.56     11.11 o 
  -2   6  15        3.29       13.67     14.61 o 
  -1   6  15       37.87       60.12     17.36 o 
   0   6  15       73.82       91.72     18.26 o 
   1   6  15      328.56      327.17     26.64 o 
   2   6  15      110.73      115.62     13.44 o 
  -2   7  15      122.24      119.02     20.60 o 
  -1   7  15      162.81      202.74     23.68 o 
   0   7  15       23.28        9.23     14.45 o 
   1   7  15       76.54       95.67     32.26 o 
   2   7  15        6.86        7.01      9.33 o 
  -1   8  15       18.83       41.61     16.38 o 
   0   8  15       42.20       23.97     14.86 o 
   1   8  15      121.91      139.74     37.70 o 
   2   8  15      118.90      101.64     13.75 o 
  -1   9  15       23.05       13.42     14.69 o 
   0   9  15       19.09        1.85     13.26 o 
   1   9  15      176.65      170.90     15.50 o 
   2   9  15      151.39      137.01     14.80 o 
   0  10  15      193.12      162.68     23.52 o 
   1  10  15       72.85       79.74     23.02 o 
   0  -3  16      144.03       96.36     23.47 o 
  -1  -2  16        6.20       13.38     17.73 o 
   0  -2  16      101.67      136.38     24.25 o 
   1  -2  16       41.14       65.83     22.12 o 
  -1  -1  16       54.58       57.83     18.67 o 
   0  -1  16      100.37      130.59     22.98 o 
   1  -1  16       39.17       45.84     19.99 o 
  -2   0  16       14.79        7.63     15.23 o 
  -1   0  16       18.13       10.47     16.09 o 
   0   0  16      305.70      349.13     29.84 o 
   1   0  16       62.08       39.64     19.12 o 
  -2   1  16      116.25       96.57     20.23 o 
  -1   1  16        1.71       10.79     15.64 o 
   0   1  16        4.74       -3.57     15.10 o 
   1   1  16        7.06       37.18     19.00 o 
   2   1  16      110.53       75.02     21.18 o 
  -2   2  16       77.38       78.06     18.34 o 
  -1   2  16      159.31      139.25     21.14 o 
   0   2  16      124.47      138.35     22.08 o 
   1   2  16       40.55       21.71     16.09 o 
   2   2  16       72.27       49.25     19.62 o 
  -2   3  16       31.70       21.34     15.76 o 
  -1   3  16       98.95       80.60     18.88 o 
   0   3  16      270.40      269.14     27.66 o 
   1   3  16      100.34       95.91     20.27 o 
   2   3  16      132.43      187.31     26.18 o 
  -2   4  16       50.87       54.21     17.73 o 
  -1   4  16        7.01       11.74     14.45 o 
   0   4  16      361.25      369.53     27.62 o 
   1   4  16        0.38       -5.58     13.34 o 
   2   4  16        2.49        8.78     15.68 o 
  -1   5  16       73.66       29.47     15.88 o 
   0   5  16        0.41      -13.79     12.35 o 
   1   5  16       95.59       56.39     18.10 o 
   2   5  16       41.23       52.04     17.22 o 
  -1   6  16      162.82      131.66     21.63 o 
   0   6  16       35.16       41.66     16.01 o 
   1   6  16        7.60       17.61     15.10 o 
   2   6  16        2.04        1.05      9.53 o 
  -1   7  16      196.28      196.21     24.87 o 
   0   7  16      127.64      152.01     22.57 o 
   1   7  16      110.71      128.00     21.79 o 
   0   8  16        0.13       14.77     16.46 o 
   1   8  16       41.99       57.78     19.29 o 
   0   0  17        0.93       -4.47     15.92 o 
   0   1  17       49.30       74.08     20.68 o 
  -1   2  17        0.80       20.36     16.42 o 
   0   2  17      408.96      430.84     31.89 o 
   1   2  17       44.79       35.21     18.43 o 
  -1   3  17        1.69        8.50     14.82 o 
   0   3  17      120.23      103.46     21.71 o 
   1   3  17        9.95       17.44     16.54 o 
  -1   4  17      141.78      119.84     21.42 o 
   0   4  17       37.37       42.11     17.85 o 
   1   4  17       16.32       30.45     17.11 o 
   0   5  17       28.89        4.64     15.06 o 
   1   5  17       24.25       60.66     18.67 o 
   0   6  17      235.97      251.21     27.25 o 
                                                 
